# Supplementary material for: Marked reduction in fertility among African women with urogenital infections: A prospective cohort study
Source: PLoS One. 2019 Jan 10;14(1):e0210421. doi: 10.1371/journal.pone.0210421 (PMC6328149; doi:10.1371/journal.pone.0210421)
Supplement: S4 Table — (XLSX) [file pone.0210421.s004.xlsx]

## Sheet: final_table
Number	pregnancy_status	age	partner_status	education	job	house_roof	BMI	parity	previous_extra_uterine_pregnancy	cycle_length	gynaecological_diseases	previous_abdominal_opperations	HIV	malaria_during_study	urogenital_infections_during_study	hemoglobin	contraception_before_study	hormonal_contraception_before_study	traditional_contraception_before_study	condom_use_before_study	termination_of_hormonal_contraception	termination_of_traditional_contraception	current_use_of_contraception	hip	waist	mid_upper_arm_circumference	religion	toilet	job_use_of_chemicals	hypertension	diabetes	male_age	male_edu	male_religion	hemoglobin_change_during_study	STI_during_study	UTI_during_study	candida_during_study
1	non_preg_180	24	Living with partner	Primary school	farmer	not corrugated iron	26.6683	1	0	27	0	0	0	0	0	13.4	0	0	0	0	never	never	0	101.5	93	31	Other	Pit Latrin	0	0	0	NA	Primary school partly/fully completed	Other	NA	0	0	0
2	preg_180	20	Living with partner	Primary school	business	not corrugated iron	21.7333	0	0	30	0	0	0	0	0	10.6	0	0	0	0	never	never	0	86.5	73	25	Other	Pit Latrin	0	0	0	24	Primary school partly/fully completed	Other	NA	0	0	0
3	non_preg_180	24	Living without partner	Primary school	farmer	corrugated iron	28.7214	1	0	28.5	0	0	0	0	0	10.8	1	1	0	0	>12m	never	0	103.5	89	32.5	Islamic	Pit Latrin	0	0	0	NA	NA	NA	-0.4	0	0	0
4	non_preg_180	36	Living without partner	Primary school	farmer	not corrugated iron	25.1743	2	0	28	0	0	0	0	1	12.7	1	1	1	0	>12m	<3m	0	94	85.5	32	Other	Pit Latrin	0	0	0	NA	NA	Christian	0.2	0	1	1
5	preg_180	28	NA	None	farmer	not corrugated iron	18.4264	3	0	29.5	0	0	0	1	1	9.3	1	1	0	0	>12m	never	0	84.9	68.1	24.6	Islamic	Pit Latrin	0	0	0	NA	Primary school partly/fully completed	Islamic	NA	0	0	1
6	non_preg_180	39	Living without partner	Primary school	farmer	corrugated iron	17.3638	1	0	39	0	0	0	0	0	12.2	0	0	0	0	never	never	0	82	70	24	Islamic	Pit Latrin	0	0	0	25	Primary school partly/fully completed	Islamic	NA	0	0	0
7	non_preg_180	19	Living with partner	Primary school	farmer	not corrugated iron	18.9145	0	0	44	0	0	1	0	1	10.3	1	0	0	1	never	never	1	77	70.5	23.5	Other	Pit Latrin	0	0	0	NA	Primary school partly/fully completed	Other	-1.8	0	1	0
8	non_preg_180	35	No partner	Primary school	farmer	not corrugated iron	27.7575	4	0	45	0	0	0	0	0	13	1	1	1	1	unknown	>12m	1	97.5	95.5	31.7	Islamic	Pit Latrin	0	0	0	NA	NA	NA	-1.6	0	0	0
9	non_preg_180	39	Living with partner	Primary school	farmer	not corrugated iron	20.2344	7	0	28	0	1	1	0	0	14.7	1	1	0	0	unknown	never	0	88.5	86	26	Islamic	Pit Latrin	0	1	0	43	Primary school partly/fully completed	Islamic	-2.3	0	0	0
10	non_preg_180	30	Living with partner	Primary school	farmer	corrugated iron	26.5997	6	0	29.5	0	0	0	0	1	13	1	1	1	0	>12m	still	1	96.8	91.8	30.1	Islamic	Pit Latrin	0	0	0	NA	None	Islamic	-0.8	0	0	1
11	non_preg_180	29	Living with partner	Primary school	farmer	corrugated iron	24.3717	2	0	21	0	0	0	0	1	13.2	1	1	0	0	>12m	never	0	92.4	80	29.8	Islamic	Pit Latrin	0	0	0	40	Secondary school and higher	Islamic	0.1	0	1	0
12	non_preg_180	39	Living with partner	Primary school	service	corrugated iron	20.8763	1	0	35.5	0	1	0	0	0	11.9	1	1	0	0	>12m	never	0	88.6	69.6	25.3	Other	Pit Latrin	0	0	0	45	Secondary school and higher	Other	0.4	0	0	0
13	non_preg_180	37	Living with partner	None	farmer	corrugated iron	19.9963	2	0	30.5	0	0	0	1	0	13	1	1	0	0	unknown	never	0	84.3	71.8	26.5	Islamic	Pit Latrin	0	0	0	NA	Primary school partly/fully completed	Islamic	-0.8	0	0	0
14	non_preg_180	34	Living with partner	Primary school	farmer	corrugated iron	20.6812	1	0	30	0	0	0	0	0	13	1	1	0	0	6-12m	never	0	87.2	71.8	28	Islamic	Pit Latrin	0	0	0	50	Primary school partly/fully completed	Islamic	-1.9	0	0	0
15	non_preg_180	35	Living with partner	Primary school	farmer	corrugated iron	23.8955	5	0	30	0	0	0	0	0	13.1	1	1	0	0	>12m	never	0	97	83.2	31.3	Islamic	Pit Latrin	0	0	0	45	Primary school partly/fully completed	Islamic	-1	0	0	0
16	non_preg_180	39	Living with partner	None	farmer	not corrugated iron	19.0675	4	0	30	0	0	0	0	0	12.7	1	1	1	0	>12m	>12m	0	91.4	70.3	27.2	Islamic	Pit Latrin	0	0	0	60	Primary school partly/fully completed	Islamic	1.7	0	0	0
17	non_preg_180	31	Living with partner	Primary school	farmer	corrugated iron	21.103	5	0	30	0	0	0	0	0	11.8	1	1	1	0	3-6m	still	1	92.5	83	26	Islamic	Pit Latrin	0	0	0	45	Primary school partly/fully completed	Islamic	1.5	0	0	0
18	non_preg_180	18	Living with partner	Primary school	farmer	corrugated iron	20.8	1	0	32	0	0	0	0	0	13.4	1	1	0	0	3-6m	never	0	93	80	27	Islamic	Pit Latrin	0	0	0	25	Primary school partly/fully completed	Islamic	0.8	0	0	0
19	non_preg_180	NA	Living with partner	Primary school	business	corrugated iron	26.9017	2	0	26	0	0	0	0	0	11.4	1	1	1	0	6-12m	>12m	0	101	NA	31	Islamic	Pit Latrin	0	0	0	33	Primary school partly/fully completed	Islamic	0.7	0	0	0
20	non_preg_180	30	Living with partner	Primary school	farmer	corrugated iron	24.7232	2	0	30	0	0	0	0	1	10.9	1	1	0	0	>12m	never	0	96.5	84.2	30	Islamic	Pit Latrin	0	0	0	NA	Primary school partly/fully completed	Islamic	-0.2	0	0	1
21	non_preg_180	38	Living without partner	Primary school	farmer	corrugated iron	20.9321	1	0	37	1	0	0	0	0	10	0	0	0	0	never	never	0	94.5	74.1	25.2	Islamic	Pit Latrin	0	0	0	NA	NA	NA	0.8	0	0	0
22	preg_180	34	Living with partner	Primary school	farmer	not corrugated iron	23.9974	4	0	NA	0	0	0	0	0	12.1	1	1	1	0	>12m	3-6m	0	NA	NA	27.5	Islamic	Pit Latrin	0	0	0	59	Primary school partly/fully completed	Christian	NA	0	0	0
23	non_preg_180	38	Living with partner	Primary school	farmer	corrugated iron	21.7575	2	0	42	0	0	0	0	0	11.3	1	1	0	1	>12m	never	0	94	77	26	Other	Pit Latrin	0	1	0	45	Primary school partly/fully completed	Other	0.3	0	0	0
24	preg_180	18	Living with partner	Primary school	farmer	not corrugated iron	21.7047	0	0	29	0	0	0	0	0	11.5	0	0	0	0	never	never	0	95.1	77	25.8	Islamic	Pit Latrin	0	0	0	20	Primary school partly/fully completed	Islamic	NA	0	0	0
25	preg_180	21	Living with partner	Primary school	farmer	not corrugated iron	18.1554	3	0	28	0	0	0	0	0	13.4	0	0	0	0	never	never	0	82.5	76	25	Islamic	Pit Latrin	0	0	0	40	Primary school partly/fully completed	Islamic	NA	0	0	0
26	preg_180	35	Living with partner	None	farmer	not corrugated iron	20.5457	4	0	30	0	0	0	0	0	14.8	1	1	0	0	>12m	never	0	89.8	79	27.4	Islamic	Pit Latrin	0	0	0	NA	Primary school partly/fully completed	Islamic	NA	0	0	0
27	non_preg_180	30	Living with partner	Primary school	farmer	corrugated iron	20.6812	3	0	34.5	1	1	0	0	1	10.5	0	0	0	0	never	never	0	86	75	26.5	Islamic	Pit Latrin	0	0	0	39	Primary school partly/fully completed	Islamic	-0.4	0	1	0
28	non_preg_180	38	Living with partner	Primary school	farmer	corrugated iron	25.0657	8	0	30	0	0	0	0	1	11.1	1	1	1	1	unknown	still	1	97	87.5	29.5	Christian	Flush	0	1	0	42	Primary school partly/fully completed	Christian	-1.2	0	1	0
29	non_preg_180	30	Living with partner	Primary school	farmer	not corrugated iron	17.7333	5	0	39	0	0	0	0	0	10.6	1	0	1	0	never	still	1	76.5	69.2	24.8	Islamic	Pit Latrin	0	0	0	30	Primary school partly/fully completed	Islamic	-1.3	0	0	0
30	non_preg_180	20	Living with partner	Primary school	housewife	corrugated iron	28.947	0	0	34	0	0	0	0	0	12.2	1	1	1	0	>12m	>12m	0	108	91.5	36.5	Christian	Pit Latrin	0	0	0	40	Primary school partly/fully completed	Christian	0.3	0	0	0
31	preg_180	33	Living with partner	Primary school	housewife	corrugated iron	29.7814	5	0	35	0	0	0	0	1	12.3	1	1	0	0	3-6m	never	0	110	92	37.2	Islamic	Pit Latrin	0	1	0	NA	Secondary school and higher	Islamic	NA	0	1	0
32	non_preg_180	29	Living without partner	Primary school	business	corrugated iron	28.1155	1	0	36	0	0	0	0	0	12.5	1	1	1	1	unknown	>12m	0	113.3	91.2	35.3	Islamic	Pit Latrin	0	0	0	NA	NA	NA	0.2	0	0	0
33	non_preg_180	40	Living with partner	None	farmer	corrugated iron	25.1968	5	1	31.5	0	1	0	0	0	10.5	1	0	1	0	never	still	1	102.6	82.5	29.2	Christian	Flush	0	0	0	60	Primary school partly/fully completed	Christian	0.4	0	0	0
34	non_preg_180	31	Living with partner	Primary school	farmer	corrugated iron	25.3778	1	0	28.5	0	0	0	0	1	13.6	1	1	0	0	>12m	never	0	103.2	77.8	28	Christian	Pit Latrin	0	0	0	35	Primary school partly/fully completed	Islamic	0.1	1	0	0
35	non_preg_180	36	Living with partner	Primary school	farmer	not corrugated iron	24.8673	2	0	30	0	0	0	0	1	12.5	1	1	1	0	>12m	still	1	NA	75.5	30	Other	Pit Latrin	0	0	0	42	Primary school partly/fully completed	Other	0.6	0	1	0
36	non_preg_180	18	Living with partner	Primary school	business	corrugated iron	20.8099	0	0	30	0	0	0	0	1	12.5	0	0	0	0	never	never	0	90.4	67.8	26.1	Islamic	Flush	0	0	0	23	Primary school partly/fully completed	Islamic	-0.9	1	0	0
37	non_preg_180	37	Living with partner	Primary school	farmer	not corrugated iron	19.864	9	0	33	0	0	0	0	0	12.4	1	1	1	0	>12m	>12m	0	83.4	75.5	25.8	Other	Pit Latrin	0	0	0	58	Primary school partly/fully completed	Christian	0.6	0	0	0
38	non_preg_180	40	Living with partner	Primary school	farmer	corrugated iron	36.7656	5	0	29	0	0	0	0	0	13	1	1	0	0	>12m	never	0	114.5	112	38.3	Islamic	Flush	0	0	0	NA	Primary school partly/fully completed	Islamic	NA	0	0	0
39	non_preg_180	29	Living with partner	Primary school	farmer	corrugated iron	32.5789	1	0	45	0	0	1	1	1	13.3	1	1	1	1	unknown	6-12m	0	119.8	110.4	37.9	Islamic	Pit Latrin	0	0	0	NA	Primary school partly/fully completed	Islamic	NA	0	1	0
40	non_preg_180	18	Living with partner	None	farmer	not corrugated iron	25.1472	0	0	30	0	0	0	0	0	12.6	0	0	0	0	never	never	0	97	83.6	28.4	Islamic	Pit Latrin	0	0	0	NA	NA	Islamic	0.5	0	0	0
41	non_preg_180	37	Living with partner	Primary school	business	corrugated iron	29.6774	5	0	30	0	0	0	0	0	11	1	1	1	0	>12m	unknown	0	106.6	96.3	33	Other	Pit Latrin	0	0	0	NA	Primary school partly/fully completed	Other	0.1	0	0	0
42	non_preg_180	31	Living with partner	Primary school	business	corrugated iron	17.9204	3	0	28	0	0	0	0	0	13.1	1	1	1	0	>12m	still	1	89.4	76.8	22.9	Islamic	Flush	0	1	0	NA	NA	Islamic	0.3	0	0	0
43	non_preg_180	23	Living without partner	Primary school	housewife	corrugated iron	28.1606	1	0	42	0	0	0	0	0	13.7	1	1	0	1	>12m	never	0	106.9	91.5	33.9	Islamic	Pit Latrin	0	0	0	25	Secondary school and higher	Christian	NA	0	0	0
44	non_preg_180	25	Living without partner	Primary school	housewife	corrugated iron	22.435	1	0	30	0	0	0	0	0	11.7	1	1	1	0	>12m	still	1	101.8	78.8	26.5	Islamic	Pit Latrin	0	0	0	NA	NA	NA	0.9	0	0	0
45	preg_180	35	Living with partner	Primary school	farmer	corrugated iron	30.052	3	0	34	0	0	0	0	0	11.1	1	1	0	0	6-12m	never	0	110.1	96	36.5	Islamic	Pit Latrin	0	0	0	40	Primary school partly/fully completed	Islamic	NA	0	0	0
46	non_preg_180	38	Living with partner	Primary school	farmer	corrugated iron	31.3436	6	0	30.5	0	0	0	0	0	12.1	1	1	0	0	3-6m	never	0	108.5	92.5	31	Islamic	Pit Latrin	0	0	0	37	Primary school partly/fully completed	Islamic	1.1	0	0	0
47	preg_180	37	Living with partner	Primary school	farmer	not corrugated iron	20.1562	6	0	30	0	0	0	0	0	10.4	1	1	0	0	3-6m	never	0	95.1	78.2	25.2	Islamic	Pit Latrin	0	0	0	NA	Primary school partly/fully completed	Islamic	-0.1	0	0	0
48	non_preg_180	40	Living with partner	Primary school	farmer	corrugated iron	19.4797	7	0	30	0	0	0	0	0	12.5	0	0	0	0	never	never	0	88.2	76.1	23.2	Islamic	Flush	0	1	0	NA	Primary school partly/fully completed	Islamic	NA	0	0	0
49	non_preg_180	26	Living with partner	Secondary school and higher	business	corrugated iron	19.9443	2	0	31	0	0	0	0	0	13	1	1	0	0	>12m	never	0	89.2	75	27	Islamic	Pit Latrin	0	0	0	33	Primary school partly/fully completed	Islamic	-1	0	0	0
50	preg_180	32	Living with partner	None	farmer	not corrugated iron	21.3778	5	0	32.5	0	0	0	0	0	12.2	1	0	1	0	never	unknown	0	87.9	73.4	27.3	Islamic	Pit Latrin	0	0	0	42	Primary school partly/fully completed	Islamic	NA	0	0	0
51	non_preg_180	21	Living with partner	Primary school	farmer	not corrugated iron	21.9289	3	0	NA	0	0	0	0	0	13.7	0	0	0	0	never	never	0	93	70.5	26.5	Islamic	Pit Latrin	0	0	0	25	Primary school partly/fully completed	Other	-0.8	0	0	0
52	preg_180	35	Living with partner	Secondary school and higher	business	not corrugated iron	31.3555	5	0	30.5	0	0	0	0	0	7.3	1	1	0	0	>12m	never	0	110	106.5	35.5	Christian	Flush	0	1	0	40	Primary school partly/fully completed	Christian	NA	0	0	0
53	non_preg_180	34	Living with partner	Primary school	service	corrugated iron	32.924	5	0	30	0	0	0	0	1	12.4	1	1	0	0	3-6m	never	0	110	107.4	34.2	Islamic	Pit Latrin	0	0	0	NA	Primary school partly/fully completed	Islamic	-1.4	0	0	1
54	preg_180	28	Living with partner	Primary school	business	corrugated iron	37.5924	3	0	30	0	0	0	0	0	13.7	1	1	0	0	unknown	never	0	112.5	NA	38.5	Islamic	Pit Latrin	0	1	0	38	Primary school partly/fully completed	Islamic	NA	0	0	0
55	preg_180	25	Living with partner	None	farmer	not corrugated iron	19.001	4	0	NA	0	0	0	0	1	14.1	0	0	0	0	never	never	0	84	66	26.4	Islamic	Pit Latrin	0	0	0	30	None	Islamic	NA	1	0	0
56	non_preg_180	28	Living with partner	Primary school	farmer	corrugated iron	19.4667	2	0	29	0	0	0	0	0	13.7	1	1	0	0	>12m	never	0	85.5	76.5	26.4	Islamic	Pit Latrin	0	0	0	34	Primary school partly/fully completed	Islamic	0.1	0	0	0
57	non_preg_180	39	Living with partner	Primary school	farmer	not corrugated iron	20.2623	4	0	33	0	0	0	1	0	8.9	0	0	0	0	never	never	0	85	75.4	26.7	Christian	No toilet	0	1	0	51	Primary school partly/fully completed	Christian	NA	0	0	0
58	preg_180	36	Living with partner	Primary school	farmer	not corrugated iron	29.2912	5	0	30.5	0	0	0	0	0	10.9	1	1	0	0	3-6m	never	0	109.5	100	35	Other	Pit Latrin	0	0	0	36	Primary school partly/fully completed	Other	NA	0	0	0
59	non_preg_180	34	Living with partner	Primary school	farmer	corrugated iron	37.5575	4	0	23.5	0	0	0	0	1	13.5	1	1	0	0	>12m	never	0	118.2	110	42.3	Islamic	Pit Latrin	0	0	0	35	Primary school partly/fully completed	Islamic	0.4	0	1	1
60	non_preg_180	38	Living with partner	Primary school	farmer	corrugated iron	37.219	4	0	30.5	0	0	0	0	1	12.8	1	1	0	0	>12m	never	0	127.3	122.1	34.9	Islamic	Pit Latrin	0	0	0	62	Secondary school and higher	Islamic	0.6	0	1	0
61	non_preg_180	30	Living with partner	Primary school	farmer	corrugated iron	17.7695	3	0	44	0	0	0	0	0	11.8	1	1	0	0	>12m	never	0	82.4	64	25	Islamic	Pit Latrin	0	0	0	35	Primary school partly/fully completed	Islamic	-0.1	0	0	0
62	preg_180	32	Living with partner	Primary school	farmer	corrugated iron	19.7294	4	0	30.5	0	0	0	0	0	9	1	1	0	0	>12m	never	0	86	82	26	Islamic	Pit Latrin	0	0	0	38	Primary school partly/fully completed	Islamic	NA	0	0	0
63	non_preg_180	40	Living with partner	None	farmer	corrugated iron	27.0703	6	0	30.5	0	0	0	0	1	11.6	1	1	0	0	>12m	never	0	106.5	95	34	Islamic	Pit Latrin	0	0	0	NA	Primary school partly/fully completed	Islamic	1.3	0	0	1
64	preg_180	28	Living with partner	None	farmer	corrugated iron	19.3237	3	0	31.5	0	1	NA	0	0	11.9	0	0	0	0	never	never	0	80.4	64.7	22.3	Islamic	Pit Latrin	0	0	0	34	Primary school partly/fully completed	Islamic	NA	0	0	0
65	non_preg_180	38	Living with partner	Primary school	farmer	corrugated iron	23.0315	3	0	32	1	1	0	0	0	11.7	0	0	0	0	never	never	0	95.5	81.2	29.2	Islamic	Pit Latrin	0	0	0	56	Secondary school and higher	Islamic	-3.6	0	0	0
66	non_preg_180	20	No partner	Primary school	business	corrugated iron	20.4441	0	0	27	0	0	0	0	1	13.4	0	0	0	0	never	never	0	85.9	71.3	24.2	Islamic	Flush	0	0	0	NA	NA	NA	-0.7	0	1	0
67	non_preg_180	25	Living with partner	Primary school	housewife	corrugated iron	28.6305	2	0	24	0	0	0	0	1	11.6	1	1	1	0	>12m	still	1	104	90.5	32	Islamic	Pit Latrin	0	0	0	35	Primary school partly/fully completed	Other	0.5	0	0	1
68	non_preg_180	40	Living with partner	None	farmer	corrugated iron	18.8588	1	0	35	0	0	0	0	0	13.6	0	0	0	0	never	never	0	83.4	69.9	24.2	Islamic	Pit Latrin	0	0	0	60	Primary school partly/fully completed	Islamic	0.7	0	0	0
69	preg_180	30	Living with partner	Primary school	farmer	corrugated iron	25	4	0	30.5	0	1	0	0	0	14.6	1	1	0	0	3-6m	never	0	95.5	95	30	Islamic	Pit Latrin	0	1	0	40	None	Islamic	0.3	0	0	0
70	preg_180	35	Living with partner	Primary school	farmer	corrugated iron	32.8874	3	0	29	0	0	0	0	0	12.4	1	1	0	0	>12m	never	0	115.8	94.5	36.2	Islamic	Pit Latrin	0	0	0	38	Primary school partly/fully completed	Islamic	0.2	0	0	0
71	non_preg_180	23	Living with partner	Primary school	farmer	not corrugated iron	20.669	2	0	27.5	0	0	0	0	1	14.9	1	1	0	0	3-6m	never	0	93.5	NA	26	Islamic	Pit Latrin	0	0	0	30	Primary school partly/fully completed	Islamic	-1.5	0	1	0
72	non_preg_180	40	Living with partner	Primary school	farmer	corrugated iron	22.806	5	0	30	0	0	0	0	1	12	1	1	0	0	>12m	never	0	90	83	29	Islamic	Pit Latrin	0	0	0	40	Primary school partly/fully completed	Islamic	-0.1	0	0	1
73	non_preg_180	40	No partner	Primary school	farmer	not corrugated iron	18.0943	4	0	30	0	0	0	0	0	11	1	1	0	1	>12m	never	0	76	71	22.5	Islamic	Pit Latrin	0	0	0	NA	NA	NA	-0.2	0	0	0
74	non_preg_180	29	Living with partner	Primary school	farmer	corrugated iron	21.4862	1	0	30.5	0	0	0	0	0	14.2	1	0	1	0	never	still	1	89.7	77.6	26.5	Islamic	Pit Latrin	0	0	0	29	Primary school partly/fully completed	Islamic	-0.5	0	0	0
75	preg_180	36	Living with partner	None	farmer	not corrugated iron	23.003	5	0	31.5	0	0	0	0	0	10.1	1	1	0	0	6-12m	never	0	101	77.2	29.4	Islamic	Pit Latrin	0	0	0	45	Primary school partly/fully completed	Islamic	NA	0	0	0
76	preg_180	35	Living with partner	Primary school	farmer	corrugated iron	19.4222	7	0	29	0	0	0	0	0	13.5	1	0	1	1	never	still	1	83.8	68.3	25.6	Islamic	Pit Latrin	0	0	0	NA	Primary school partly/fully completed	Islamic	NA	0	0	0
77	non_preg_180	20	Living with partner	Secondary school and higher	housewife	corrugated iron	20.8581	1	0	47	0	0	0	0	1	10.5	1	1	1	1	>12m	still	1	94	78.2	27	Islamic	Pit Latrin	0	0	0	21	Primary school partly/fully completed	Islamic	1	0	1	0
78	non_preg_180	23	Living with partner	Primary school	service	corrugated iron	20.4622	3	0	33	0	0	0	0	0	11.3	1	1	0	1	>12m	never	0	85.6	71	27.7	Islamic	Pit Latrin	0	0	0	25	Primary school partly/fully completed	Islamic	1	0	0	0
79	non_preg_180	30	Living with partner	Primary school	housewife	corrugated iron	28.251	4	0	28	0	1	0	0	1	12.7	1	1	1	0	6-12m	still	1	98.8	91.2	34.1	Christian	Pit Latrin	0	0	0	35	Primary school partly/fully completed	Islamic	-0.7	0	0	1
80	non_preg_180	24	No partner	Secondary school and higher	farmer	corrugated iron	21.8254	1	0	30	0	0	0	0	1	12.2	1	1	0	1	unknown	never	1	94.5	77	27.4	Islamic	Pit Latrin	0	0	0	NA	NA	NA	0	0	1	0
81	non_preg_180	36	Living with partner	None	farmer	not corrugated iron	23.1569	7	0	37.5	0	0	0	0	1	12.2	1	1	1	0	>12m	still	1	92.1	76.8	28.9	Islamic	Pit Latrin	0	0	0	40	Primary school partly/fully completed	Islamic	-0.6	0	0	1
82	non_preg_180	37	Living with partner	Primary school	farmer	corrugated iron	23.0315	7	0	30	0	0	0	0	0	11.3	1	1	0	0	>12m	never	0	97.4	82.1	29.1	Islamic	Pit Latrin	0	1	0	42	Primary school partly/fully completed	Islamic	-0.6	0	0	0
83	non_preg_180	35	Living with partner	Primary school	farmer	not corrugated iron	28.1606	5	0	30.5	0	0	0	0	0	13.3	1	1	0	1	unknown	never	1	108.4	96.2	31.6	Islamic	Pit Latrin	0	0	0	40	Primary school partly/fully completed	Islamic	-0.6	0	0	0
84	non_preg_180	18	Living without partner	Primary school	service	corrugated iron	22.5981	0	0	37.5	0	0	0	1	0	12	0	0	0	0	never	never	0	94.6	74.8	24.9	Islamic	Pit Latrin	0	0	0	20	Primary school partly/fully completed	Islamic	0.5	0	0	0
85	non_preg_180	25	Living with partner	Primary school	housewife	not corrugated iron	24.7156	3	0	29	0	0	0	0	0	13.4	1	1	1	0	>12m	still	1	97.6	87.2	31.4	Islamic	Flush	0	0	0	30	Primary school partly/fully completed	Islamic	0.2	0	0	0
86	preg_180	18	Living with partner	Primary school	housewife	not corrugated iron	26.6999	1	0	30	0	0	0	0	0	11.9	1	0	1	0	never	still	1	103	89.4	30.2	Islamic	Pit Latrin	0	0	0	25	Primary school partly/fully completed	Islamic	0.7	0	0	0
87	non_preg_180	36	No partner	Primary school	farmer	not corrugated iron	19.0274	5	0	NA	0	0	1	0	1	10.4	1	1	0	1	unknown	never	1	85	76	24.2	Christian	Pit Latrin	0	0	0	NA	NA	NA	NA	0	1	0
88	non_preg_180	40	Living with partner	Primary school	farmer	corrugated iron	18.4444	6	0	30	0	0	0	0	0	12.6	1	1	0	0	>12m	never	0	82.7	67.6	23.5	Islamic	Pit Latrin	0	0	0	60	Primary school partly/fully completed	Islamic	0.6	0	0	0
89	preg_180	25	Living with partner	Primary school	business	corrugated iron	22.1118	2	0	30	0	0	0	0	0	10.8	1	0	1	0	never	still	1	91.6	78.2	26.5	Islamic	Pit Latrin	0	0	0	40	Primary school partly/fully completed	Islamic	0.5	0	0	0
90	non_preg_180	35	Living with partner	Primary school	farmer	corrugated iron	31.9284	4	0	35	0	0	0	0	1	11.8	1	1	0	1	unknown	never	1	107.5	98	37.3	Islamic	Pit Latrin	0	0	0	45	Primary school partly/fully completed	Islamic	-0.3	0	1	0
91	non_preg_180	27	Living with partner	Secondary school and higher	farmer	corrugated iron	22.3933	2	0	30	0	1	1	0	0	12.8	1	1	0	1	>12m	never	0	91.8	78	27.8	Islamic	Pit Latrin	0	0	0	32	Primary school partly/fully completed	Islamic	-2.3	0	0	0
92	non_preg_180	32	Living with partner	Primary school	farmer	corrugated iron	23.8741	3	0	46	0	0	0	0	0	12.3	1	1	1	1	>12m	still	1	98.4	80.4	29.5	Other	Pit Latrin	0	0	0	43	Primary school partly/fully completed	Other	-2.1	0	0	0
93	non_preg_180	30	Living with partner	Primary school	farmer	corrugated iron	20.7848	3	0	27.5	0	0	0	0	0	12.4	1	1	1	1	>12m	still	1	88.8	75.7	25	Islamic	Flush	0	0	0	33	Primary school partly/fully completed	Islamic	-0.4	0	0	0
94	non_preg_180	30	Living with partner	Primary school	farmer	not corrugated iron	22.769	1	0	NA	0	0	0	0	1	12.6	0	0	0	0	never	never	0	90	90.2	26	Islamic	Pit Latrin	0	0	0	46	Primary school partly/fully completed	Islamic	NA	1	1	0
95	non_preg_180	18	Living without partner	Primary school	housewife	not corrugated iron	25.1532	0	0	NA	0	0	0	0	0	12.3	0	0	0	0	never	never	0	95	84	31	Islamic	Pit Latrin	0	0	0	NA	NA	Islamic	-0.1	0	0	0
96	preg_180	35	Living with partner	Primary school	farmer	corrugated iron	20.9172	3	0	31	0	0	0	0	0	10.7	1	1	0	1	6-12m	never	0	87.2	71.3	26.4	Islamic	Pit Latrin	0	0	0	38	Primary school partly/fully completed	Islamic	NA	0	0	0
97	preg_180	18	Living with partner	Primary school	farmer	corrugated iron	21.2093	1	0	42.5	0	0	0	0	0	12	1	1	1	0	>12m	still	1	95	71.6	27.4	Islamic	Pit Latrin	0	0	0	25	Primary school partly/fully completed	Islamic	NA	0	0	0
98	non_preg_180	25	Living with partner	Primary school	farmer	corrugated iron	20.4106	3	0	24	0	0	0	0	1	10.3	1	1	0	0	unknown	never	1	88.4	70.5	27.3	Islamic	Pit Latrin	0	0	0	NA	Secondary school and higher	Islamic	-0.7	0	1	0
99	non_preg_180	27	Living without partner	Primary school	business	corrugated iron	22.1687	2	0	37	0	0	0	0	0	11.5	1	1	0	1	unknown	never	1	93.2	77.5	27.2	Islamic	Pit Latrin	0	1	0	NA	NA	NA	-0.1	0	0	0
100	preg_180	18	No partner	Primary school	housewife	not corrugated iron	25.7883	0	0	90	0	0	0	0	0	11.5	0	0	0	0	never	never	0	97	84.4	30.4	NA	Pit Latrin	0	0	0	NA	NA	NA	NA	0	0	0
101	non_preg_180	36	Living with partner	Primary school	business	corrugated iron	19.6852	6	0	29	0	0	0	0	0	12.4	1	1	1	0	>12m	still	1	93	81	25.2	Islamic	Pit Latrin	0	0	0	NA	Primary school partly/fully completed	Islamic	NA	0	0	0
102	non_preg_180	25	No partner	Secondary school and higher	professional	not corrugated iron	17.5415	0	0	NA	0	0	0	1	0	11.9	0	0	0	0	never	never	0	94.1	84.3	27.9	Islamic	Flush	0	0	0	NA	NA	NA	NA	0	0	0
103	non_preg_180	30	Living with partner	Primary school	farmer	corrugated iron	34.4529	3	0	29	0	0	0	0	1	12.9	1	1	0	0	>12m	never	0	116.4	95.8	40.9	Islamic	Flush	0	0	0	35	Primary school partly/fully completed	Islamic	-0.1	0	0	1
104	preg_180	36	Living with partner	Primary school	business	not corrugated iron	27.024	1	0	NA	0	0	0	0	1	11.4	1	0	0	1	never	never	0	109	86.2	32.5	Islamic	Pit Latrin	0	0	0	NA	NA	Islamic	NA	0	1	0
105	non_preg_180	37	Living with partner	None	farmer	not corrugated iron	25.7617	5	0	32.5	0	0	0	0	0	9	1	1	0	0	>12m	never	0	100.4	84.5	31.2	Islamic	Pit Latrin	0	0	0	47	Primary school partly/fully completed	Islamic	NA	0	0	0
106	non_preg_180	20	Living without partner	Primary school	housewife	corrugated iron	22.9333	1	0	30	0	0	0	0	0	11.3	1	1	0	0	6-12m	never	0	88.4	75.4	28.6	Islamic	Pit Latrin	0	0	0	23	Secondary school and higher	Christian	NA	0	0	0
107	non_preg_180	28	Living with partner	None	farmer	not corrugated iron	22.3192	NA	0	30	0	0	0	0	0	12.4	1	1	1	1	unknown	still	1	94	78.6	29.2	Islamic	Pit Latrin	0	0	0	NA	NA	Islamic	NA	0	0	0
108	non_preg_180	29	Living with partner	Primary school	business	corrugated iron	25.9483	1	0	24	0	0	0	1	0	12	1	1	0	0	>12m	never	0	97.2	85.2	30.9	Islamic	Pit Latrin	0	1	0	35	Primary school partly/fully completed	Islamic	NA	0	0	0
109	non_preg_180	32	NA	Primary school	farmer	corrugated iron	20.6255	3	0	31.5	0	0	0	0	1	9.9	1	1	1	0	>12m	still	1	95.5	73.4	27.6	Christian	Pit Latrin	0	0	0	NA	NA	NA	1.9	0	0	1
110	non_preg_180	40	Living with partner	Primary school	housewife	corrugated iron	38.5156	3	0	28	0	0	1	0	0	10.6	1	1	0	0	unknown	never	0	123.6	108.9	34.1	Christian	Pit Latrin	0	0	0	43	Primary school partly/fully completed	Islamic	0.3	0	0	0
111	non_preg_180	35	Living with partner	Primary school	farmer	not corrugated iron	25.5556	6	0	26	0	0	0	0	0	12.2	1	1	1	0	>12m	still	1	97.2	88.3	28.4	Islamic	Pit Latrin	0	1	0	47	Primary school partly/fully completed	Islamic	NA	0	0	0
112	non_preg_180	30	Living with partner	Primary school	farmer	not corrugated iron	19.1736	5	0	30	0	0	0	0	1	9.9	1	1	0	1	unknown	never	0	85.9	76.2	25.8	Islamic	Pit Latrin	0	0	0	37	Primary school partly/fully completed	Islamic	0.4	0	0	1
113	non_preg_180	18	No partner	Primary school	housewife	corrugated iron	27.4077	0	0	29	0	0	0	0	0	11.2	0	0	0	0	never	never	0	107.3	81	32.5	Islamic	Pit Latrin	0	0	0	NA	NA	NA	NA	0	0	0
114	non_preg_180	22	No partner	Primary school	service	not corrugated iron	25.1904	2	0	29	0	0	0	0	1	14.4	1	1	0	1	unknown	never	1	100.5	81	29	Islamic	Pit Latrin	0	0	0	NA	NA	NA	-0.8	0	0	1
115	non_preg_180	28	Living without partner	Primary school	housewife	corrugated iron	21.986	2	0	31	0	0	0	0	1	14.8	1	1	1	0	>12m	still	1	99.3	85.5	32.2	Islamic	Pit Latrin	0	0	0	NA	NA	NA	-1.2	0	0	1
116	non_preg_180	36	Living with partner	Primary school	farmer	not corrugated iron	23.2907	2	0	29	1	1	0	0	0	8.4	0	0	0	0	never	never	0	83.4	75.4	26.7	Islamic	Pit Latrin	0	0	0	NA	NA	Islamic	-0.3	0	0	0
117	non_preg_180	35	Living with partner	None	farmer	not corrugated iron	18.3325	5	0	29.5	0	0	0	0	0	12.6	1	1	0	1	>12m	never	0	84.4	69	24.5	Islamic	Pit Latrin	0	0	0	NA	NA	Islamic	0.7	0	0	0
118	non_preg_180	19	Living with partner	Secondary school and higher	housewife	corrugated iron	19.607	0	0	30.5	0	0	0	0	0	13.8	1	1	0	1	>12m	never	0	87.4	67.8	24.4	Islamic	Pit Latrin	0	0	0	NA	NA	Islamic	0.7	0	0	0
119	non_preg_180	31	Living with partner	None	farmer	not corrugated iron	18.6306	5	0	NA	0	0	0	0	1	14	1	1	1	0	>12m	still	1	91	78	23.9	Islamic	Pit Latrin	0	0	0	37	Primary school partly/fully completed	Islamic	NA	0	0	1
120	preg_180	40	Living with partner	Primary school	farmer	corrugated iron	19.5224	5	0	39	0	0	0	0	0	11.4	1	0	1	0	never	still	1	85.9	67	26.8	Other	Flush	0	0	0	45	Primary school partly/fully completed	Other	NA	0	0	0
121	preg_180	28	Living with partner	Primary school	farmer	not corrugated iron	28.9811	1	0	30.5	1	0	0	0	0	12	1	1	0	0	>12m	never	0	109.2	93.8	35.1	Islamic	Pit Latrin	0	0	0	NA	Primary school partly/fully completed	Islamic	-0.2	0	0	0
122	non_preg_180	30	Living with partner	None	farmer	corrugated iron	41.7802	3	0	28	0	0	0	0	1	14.5	0	0	0	0	never	never	0	122.6	127.6	42.3	Islamic	Pit Latrin	0	0	0	35	Primary school partly/fully completed	Islamic	-2	0	0	1
123	non_preg_180	25	Living with partner	None	farmer	not corrugated iron	27.1183	2	0	30	0	0	0	0	1	12.3	0	0	0	0	never	never	0	98.1	87.4	30.1	Islamic	Pit Latrin	0	0	0	30	Primary school partly/fully completed	Other	-1.7	0	1	0
124	non_preg_180	35	Living with partner	None	housewife	not corrugated iron	20.7266	4	0	31.5	0	0	0	0	0	12.1	0	0	0	0	never	never	0	90.8	77.2	24.5	Islamic	Pit Latrin	0	0	0	35	None	Islamic	-0.4	0	0	0
125	non_preg_180	36	Living with partner	Primary school	farmer	corrugated iron	22.1519	5	0	26	0	0	0	0	1	13.8	1	0	1	0	never	still	1	95.8	78.5	28.4	Christian	Pit Latrin	0	0	0	35	Primary school partly/fully completed	Christian	-1.5	0	1	0
126	non_preg_180	39	Living with partner	Primary school	farmer	corrugated iron	30.9197	NA	0	30	0	0	0	0	0	10.6	1	1	1	0	>12m	unknown	0	104.3	92.7	34.8	Islamic	Pit Latrin	0	1	0	39	Primary school partly/fully completed	Islamic	NA	0	0	0
127	non_preg_180	39	Living with partner	Primary school	farmer	corrugated iron	27.2216	6	0	30	0	0	0	0	0	13.6	1	1	0	0	unknown	never	0	103.7	87.8	31	Islamic	Pit Latrin	0	0	0	40	Primary school partly/fully completed	Islamic	-2.1	0	0	0
128	non_preg_180	37	Living with partner	Primary school	housewife	not corrugated iron	19.736	4	0	30.5	0	0	0	0	0	13.2	1	1	0	0	6-12m	never	0	86.5	69.4	24.9	Islamic	Pit Latrin	0	0	0	NA	Primary school partly/fully completed	Islamic	-0.9	0	0	0
129	non_preg_180	28	Living with partner	Primary school	farmer	not corrugated iron	32.8408	5	0	30	0	0	0	0	0	12.1	1	1	1	0	6-12m	still	1	109	104	37.8	Islamic	Pit Latrin	0	0	0	35	None	Islamic	NA	0	0	0
130	non_preg_180	32	Living with partner	None	farmer	corrugated iron	19.1106	4	0	31.5	0	0	0	0	0	11.7	1	1	0	0	unknown	never	0	91	73.4	25.5	Islamic	Pit Latrin	0	0	0	35	None	Islamic	0.7	0	0	0
131	non_preg_180	20	No partner	Primary school	business	not corrugated iron	19.354	1	0	30.5	0	0	0	0	0	11.8	0	0	0	0	never	never	0	88	66.4	24.2	Islamic	Pit Latrin	0	0	0	NA	NA	NA	-1.1	0	0	0
132	non_preg_180	38	Living with partner	Primary school	farmer	corrugated iron	29.0018	4	0	60	0	0	0	0	1	10.6	0	0	0	0	never	never	0	106.7	94.5	32.1	Islamic	Pit Latrin	0	0	0	NA	Primary school partly/fully completed	Islamic	NA	0	0	1
133	non_preg_180	20	Living with partner	Primary school	business	not corrugated iron	17.8926	1	0	29	0	0	0	0	0	12.3	1	1	1	1	>12m	still	1	87.5	68.8	26.4	Islamic	Pit Latrin	0	0	0	23	Secondary school and higher	Islamic	-1.5	0	0	0
134	non_preg_180	18	No partner	Secondary school and higher	business	not corrugated iron	23.2464	1	0	38	0	0	0	1	0	12.5	1	0	0	1	never	never	0	93.9	83.5	25.6	Islamic	Pit Latrin	0	0	0	NA	NA	NA	-1.2	0	0	0
135	non_preg_180	32	Living without partner	None	business	corrugated iron	22.1875	4	0	40.5	0	0	1	0	0	9.9	1	0	0	1	never	never	1	91.4	77.5	28.4	Islamic	Pit Latrin	0	0	0	NA	Primary school partly/fully completed	Islamic	-0.8	0	0	0
136	preg_180	40	Living with partner	Primary school	farmer	corrugated iron	23.7812	1	0	34.5	0	1	NA	0	1	10.7	1	0	1	0	never	still	1	89.4	76.7	29.5	Islamic	Flush	0	0	0	NA	Secondary school and higher	Islamic	1.1	0	1	0
137	preg_180	34	Living with partner	Primary school	farmer	corrugated iron	23.1345	5	0	30.5	0	0	NA	0	0	11.3	1	1	1	1	3-6m	unknown	0	92.2	80.3	30.2	Christian	Pit Latrin	0	0	0	54	Primary school partly/fully completed	Christian	NA	0	0	0
138	preg_180	37	Living with partner	Primary school	farmer	not corrugated iron	24.729	3	0	30	0	1	0	0	0	13.7	1	1	1	0	3-6m	still	1	102.1	86.6	32.1	Islamic	Pit Latrin	0	0	0	NA	Primary school partly/fully completed	Islamic	NA	0	0	0
139	non_preg_180	32	Living without partner	Primary school	farmer	corrugated iron	21.6311	3	0	45.5	0	0	0	0	1	8.8	1	1	1	0	>12m	unknown	0	92.8	78	27.5	Islamic	Pit Latrin	0	0	0	NA	Primary school partly/fully completed	Islamic	NA	0	0	1
140	non_preg_180	25	No partner	Primary school	housewife	corrugated iron	20.1562	0	0	33.5	0	0	0	0	1	13.1	1	0	0	1	never	never	0	83.9	66.8	25.5	NA	Flush	0	0	0	NA	NA	NA	0.1	0	1	1
141	non_preg_180	29	No partner	Primary school	housewife	corrugated iron	27.8044	0	0	32.5	0	0	0	0	0	10.4	0	0	0	0	never	never	0	107	87	31.9	Other	Flush	0	0	0	NA	NA	NA	0.3	0	0	0
142	preg_180	24	Living with partner	Primary school	service	corrugated iron	22.913	0	0	34	0	0	0	0	0	7.4	0	0	0	0	never	never	0	93.7	81.9	26.6	Islamic	Flush	0	0	0	31	Secondary school and higher	Islamic	NA	0	0	0
143	non_preg_180	21	Living with partner	Primary school	farmer	not corrugated iron	24.0766	2	0	29	0	0	NA	0	0	11	0	0	0	0	never	never	0	92.6	80.2	27.1	Other	Pit Latrin	0	1	0	35	NA	Other	NA	0	0	0
144	preg_180	35	Living with partner	Primary school	farmer	not corrugated iron	30.5922	4	0	28	0	0	0	0	0	15	1	0	1	0	never	still	1	112	100.4	35.7	Islamic	Flush	0	0	0	39	Primary school partly/fully completed	Islamic	NA	0	0	0
145	non_preg_180	32	Living with partner	Primary school	farmer	corrugated iron	28.4799	3	0	30	0	0	0	0	0	12.7	1	1	1	0	>12m	still	1	99.9	97.2	33.3	Islamic	Flush	0	0	0	35	Primary school partly/fully completed	Islamic	-0.4	0	0	0
146	non_preg_180	40	Living with partner	Primary school	farmer	not corrugated iron	29.8248	5	0	28	0	0	0	0	1	14.2	1	1	0	0	unknown	never	0	105.5	97.5	33.3	Islamic	Pit Latrin	0	0	0	NA	Primary school partly/fully completed	Islamic	-0.6	0	1	0
147	non_preg_180	30	Living with partner	Primary school	business	corrugated iron	27.8715	3	0	33	0	0	0	0	0	13.3	1	1	0	0	unknown	never	0	103	93	31.8	Islamic	Pit Latrin	0	0	0	35	Primary school partly/fully completed	Islamic	-0.2	0	0	0
148	preg_180	40	Living with partner	Primary school	farmer	not corrugated iron	20.9483	7	0	38	0	0	0	1	1	10.6	1	1	1	0	>12m	still	1	94.5	86	26.7	Islamic	Pit Latrin	0	0	0	60	Primary school partly/fully completed	Islamic	0.3	1	0	0
149	non_preg_180	27	Living with partner	None	housewife	corrugated iron	15.5069	2	0	30	0	0	0	0	1	11.6	1	1	1	1	6-12m	still	1	78.6	66.2	21.6	Islamic	Pit Latrin	0	0	0	NA	Primary school partly/fully completed	Islamic	0.7	0	1	0
150	preg_180	30	Living with partner	Primary school	business	not corrugated iron	21.2279	4	0	36.5	0	0	0	0	0	10.9	1	1	1	1	>12m	unknown	0	94.5	77.2	25.6	Islamic	Pit Latrin	0	0	0	42	Secondary school and higher	Islamic	NA	0	0	0
151	preg_180	36	Living with partner	Primary school	farmer	corrugated iron	37.3047	2	0	30	0	0	0	0	0	12.3	1	1	0	0	unknown	never	0	119.2	121	34.6	Islamic	Pit Latrin	0	0	0	NA	Primary school partly/fully completed	Islamic	NA	0	0	0
152	non_preg_180	40	Living with partner	Primary school	business	corrugated iron	42.6557	3	0	34.5	0	0	0	0	1	12.8	1	1	1	0	>12m	unknown	0	131.6	116.5	36	Other	Flush	0	1	0	59	Primary school partly/fully completed	Other	-0.6	0	1	1
153	preg_180	31	Living with partner	Primary school	business	corrugated iron	30.63	2	0	34	0	0	NA	0	0	11.4	1	1	0	0	unknown	never	0	108.5	100	36	Islamic	Pit Latrin	0	1	0	38	Primary school partly/fully completed	Islamic	NA	0	0	0
154	non_preg_180	39	No partner	Primary school	farmer	corrugated iron	24.8875	4	0	30	0	0	0	0	0	10.4	1	1	1	0	>12m	still	1	95.2	85.7	31.3	Islamic	Flush	0	0	0	NA	NA	NA	-0.4	0	0	0
155	non_preg_180	27	Living with partner	Secondary school and higher	farmer	not corrugated iron	22.6368	2	0	NA	0	1	0	0	0	12.1	1	0	1	1	never	still	1	93.2	81.9	27.8	Islamic	Pit Latrin	0	0	0	31	Primary school partly/fully completed	Islamic	-1.4	0	0	0
156	non_preg_180	30	Living with partner	None	farmer	not corrugated iron	23.6115	3	0	30	0	0	0	0	1	10.1	1	1	0	0	>12m	never	0	103	91	27	Islamic	Pit Latrin	0	0	0	70	Primary school partly/fully completed	Islamic	1.8	0	0	1
157	non_preg_180	19	No partner	Primary school	housewife	corrugated iron	19.4384	0	0	27	0	0	0	0	0	13.2	0	0	0	0	never	never	0	92	72.1	24	Islamic	Pit Latrin	0	0	0	NA	NA	NA	0.4	0	0	0
158	non_preg_180	39	Living with partner	Primary school	farmer	not corrugated iron	25.1552	6	0	30	0	0	0	0	1	12.5	1	1	1	1	>12m	unknown	0	99	89	28	Islamic	Pit Latrin	0	0	0	43	Primary school partly/fully completed	Islamic	NA	0	1	0
159	non_preg_180	30	No partner	Primary school	farmer	corrugated iron	22.1607	2	0	198	0	0	0	0	0	11.6	0	0	0	0	never	never	0	92	79.5	28.5	Other	Flush	0	0	0	NA	NA	NA	1.7	0	0	0
160	preg_180	28	Living without partner	Primary school	farmer	corrugated iron	21.6214	3	0	28	0	0	0	0	0	13.3	1	1	1	1	6-12m	still	1	103.7	82.2	29.8	Islamic	Pit Latrin	0	0	0	30	Primary school partly/fully completed	Islamic	0.5	0	0	0
161	preg_180	22	Living with partner	Primary school	farmer	corrugated iron	19.1854	2	0	27	0	0	0	0	0	11.2	1	0	1	0	never	still	1	85.4	72.2	25.2	Islamic	Flush	0	0	0	32	Secondary school and higher	Islamic	0.8	0	0	0
162	non_preg_180	34	Living with partner	Primary school	farmer	corrugated iron	26.4024	4	0	30	0	0	0	0	0	12.2	1	1	0	0	3-6m	never	0	102.4	93.3	32.2	Other	Flush	0	0	0	36	Primary school partly/fully completed	Other	-0.5	0	0	0
163	non_preg_180	29	Living with partner	Primary school	farmer	not corrugated iron	27.1382	3	0	32.5	0	1	0	0	0	12	1	1	1	0	3-6m	unknown	0	101.5	93	32	Islamic	Pit Latrin	0	0	0	35	Primary school partly/fully completed	Islamic	-1.6	0	0	0
164	non_preg_180	37	No partner	Primary school	farmer	not corrugated iron	20.1381	5	0	30	0	0	0	0	1	11.5	1	1	0	0	>12m	never	0	98	79.8	27.2	Islamic	Pit Latrin	0	0	0	NA	NA	NA	1.7	1	0	0
165	non_preg_180	35	Living with partner	Primary school	farmer	corrugated iron	19.6094	5	0	30	0	0	0	0	0	11.6	1	1	1	0	>12m	still	1	83.5	75.6	24.5	Other	Pit Latrin	0	0	0	NA	Primary school partly/fully completed	Christian	NA	0	0	0
166	non_preg_180	40	Living with partner	Primary school	farmer	corrugated iron	18.45	4	0	37	0	0	0	0	0	12.8	0	0	0	0	never	never	0	84.7	70.4	24.7	Islamic	Pit Latrin	0	0	0	NA	Primary school partly/fully completed	Islamic	0.8	0	0	0
167	non_preg_180	32	Living with partner	Primary school	business	corrugated iron	24.8195	4	0	34	0	0	0	0	0	13	1	1	0	1	>12m	never	0	104	90	27.8	Islamic	Flush	0	0	0	38	Primary school partly/fully completed	Islamic	1	0	0	0
168	non_preg_180	25	Living without partner	Primary school	business	corrugated iron	33.2879	0	0	29	1	1	0	0	1	8.9	1	0	0	1	never	never	0	115.3	100.3	37	Islamic	Pit Latrin	0	0	0	NA	NA	NA	-0.7	1	0	1
169	non_preg_180	30	No partner	Primary school	housewife	corrugated iron	17.6899	4	0	NA	0	0	1	0	0	9.6	0	0	0	0	never	never	0	80.2	75.6	19.5	Islamic	Flush	0	0	0	NA	NA	NA	0.7	0	0	0
170	non_preg_180	35	Living without partner	Primary school	farmer	corrugated iron	19.5882	3	0	31.5	0	0	0	0	1	13.2	1	1	1	0	unknown	6-12m	0	88	80.2	27	Islamic	Pit Latrin	0	0	0	30	Primary school partly/fully completed	Islamic	NA	0	1	0
171	non_preg_180	34	Living with partner	Primary school	business	corrugated iron	25.9691	3	0	29	0	0	0	0	1	12.5	1	1	0	0	6-12m	never	0	96.2	84.4	34.5	Islamic	Pit Latrin	0	0	0	36	Primary school partly/fully completed	Islamic	0	0	1	0
172	non_preg_180	35	Living without partner	Primary school	business	not corrugated iron	32.1717	5	0	36	0	0	0	0	1	13.8	1	1	1	0	>12m	unknown	0	107.2	NA	32.6	Islamic	Pit Latrin	0	1	0	40	Primary school partly/fully completed	Islamic	-0.6	0	1	0
173	non_preg_180	40	Living with partner	Primary school	farmer	corrugated iron	23.8642	5	0	37.5	0	1	0	0	0	13.3	1	1	0	0	6-12m	never	0	89.5	80.5	29	Christian	Pit Latrin	0	0	0	42	Primary school partly/fully completed	Christian	0.5	0	0	0
174	non_preg_180	40	No partner	Primary school	farmer	corrugated iron	18.1061	1	0	38	0	0	0	0	0	6.6	0	0	0	0	never	never	0	81.5	67.3	25.8	Christian	Pit Latrin	0	0	0	NA	NA	NA	0.3	0	0	0
175	non_preg_180	33	Living with partner	Primary school	farmer	corrugated iron	22.5525	4	0	30	0	0	0	0	0	13.7	1	1	0	0	6-12m	never	0	94	77	28	Christian	Flush	0	0	0	31	Primary school partly/fully completed	Christian	0	0	0	0
176	preg_180	20	Living with partner	Secondary school and higher	farmer	corrugated iron	18.5307	0	0	32.5	0	0	0	0	0	5.2	0	0	0	0	never	never	0	81	68.5	21.4	Other	Flush	0	0	0	28	Primary school partly/fully completed	Other	NA	0	0	0
177	non_preg_180	33	Living with partner	Primary school	farmer	corrugated iron	18.6267	3	0	28	0	0	0	0	0	12	1	1	1	1	>12m	still	1	81.2	68.1	23.3	Islamic	Pit Latrin	0	0	0	NA	Primary school partly/fully completed	Islamic	-1.6	0	0	0
178	non_preg_180	21	No partner	Secondary school and higher	student	corrugated iron	25.4043	0	0	30.5	0	0	0	0	1	13.7	0	0	0	0	never	never	0	95.5	79	28.9	Other	Pit Latrin	0	0	0	NA	NA	NA	0.4	1	0	1
179	non_preg_180	28	Living with partner	Primary school	farmer	corrugated iron	22.1893	3	0	30.5	0	0	0	0	0	8.6	1	1	1	0	>12m	still	1	96.2	80.5	27.8	Islamic	Pit Latrin	0	0	0	30	NA	Islamic	1.8	0	0	0
180	non_preg_180	39	Living with partner	Secondary school and higher	business	corrugated iron	21.1938	3	0	43	0	0	0	0	0	13.3	1	1	1	0	>12m	still	1	95	85	29.5	Islamic	Flush	0	0	0	40	Primary school partly/fully completed	Islamic	-0.3	0	0	0
181	non_preg_180	27	No partner	Secondary school and higher	farmer	not corrugated iron	NA	1	0	37.5	0	0	NA	0	0	12.7	1	0	1	0	never	>12m	0	89.5	72.2	26	Islamic	Pit Latrin	0	0	0	NA	NA	NA	-0.3	0	0	0
182	preg_180	35	Living with partner	Primary school	farmer	corrugated iron	25.3966	3	1	37.5	1	1	0	0	0	12.5	1	1	0	0	3-6m	never	0	104.8	94	33.1	Other	Flush	0	0	0	NA	Secondary school and higher	Other	NA	0	0	0
183	non_preg_180	37	Living with partner	Primary school	farmer	not corrugated iron	NA	5	0	33.5	0	0	NA	0	1	11.4	1	1	0	1	6-12m	never	0	80	65.5	23.5	Islamic	Pit Latrin	0	0	0	NA	Primary school partly/fully completed	Islamic	0.1	0	1	0
184	non_preg_180	22	Living without partner	Primary school	farmer	not corrugated iron	22.3413	1	0	26	0	0	0	0	0	13.3	1	0	1	0	never	still	1	92	72.1	25.8	Islamic	Pit Latrin	0	0	0	33	Primary school partly/fully completed	Christian	NA	0	0	0
185	non_preg_180	28	Living with partner	Primary school	farmer	not corrugated iron	25.5524	3	0	34	0	0	0	0	0	13.2	1	1	1	0	>12m	>12m	0	98	85.8	32.7	Islamic	Pit Latrin	0	0	0	39	Secondary school and higher	Islamic	-0.2	0	0	0
186	non_preg_180	24	No partner	None	housewife	corrugated iron	20.4622	4	0	24.5	0	0	0	0	0	14	1	1	1	1	unknown	unknown	0	92	71	26.5	Islamic	Pit Latrin	0	0	0	NA	NA	NA	NA	0	0	0
187	non_preg_180	30	Living with partner	Primary school	business	not corrugated iron	22.6429	2	0	34	0	0	0	0	1	11.3	1	0	1	0	never	still	1	91.2	77.6	29.5	Islamic	Pit Latrin	0	0	0	NA	Primary school partly/fully completed	Islamic	-1.1	0	1	0
188	non_preg_180	25	Living with partner	Primary school	farmer	corrugated iron	19.2042	2	0	28	0	0	0	0	0	13.2	1	0	1	1	never	unknown	1	92.5	72.3	26.3	Islamic	Pit Latrin	0	0	0	35	Primary school partly/fully completed	Islamic	0.5	0	0	0
189	non_preg_180	27	No partner	Primary school	farmer	not corrugated iron	18.8059	2	0	47.5	0	0	0	0	0	10.8	1	1	1	0	>12m	still	1	86.2	NA	25.4	Islamic	Pit Latrin	0	0	0	NA	NA	NA	1	0	0	0
190	non_preg_180	34	Living with partner	Primary school	farmer	corrugated iron	23.2507	5	0	30	0	0	0	1	0	9.4	1	1	1	0	6-12m	still	1	94.4	82.4	28.3	Islamic	Pit Latrin	0	0	0	40	Primary school partly/fully completed	Islamic	0.9	0	0	0
191	preg_180	20	Living with partner	Primary school	farmer	not corrugated iron	23.2434	1	0	31	0	0	0	1	0	11.8	1	1	1	1	>12m	still	1	103.9	86.1	28.8	Islamic	Pit Latrin	0	0	0	23	Primary school partly/fully completed	Islamic	2.9	0	0	0
192	non_preg_180	36	Living with partner	Primary school	farmer	corrugated iron	22.0492	5	0	37.5	0	0	0	0	0	9.8	0	0	0	0	never	never	0	87.5	72.3	27.8	Islamic	Pit Latrin	0	0	0	55	Primary school partly/fully completed	Islamic	0.8	0	0	0
193	non_preg_180	39	Living with partner	Primary school	farmer	corrugated iron	24.4057	5	0	30.5	0	0	0	1	0	12.3	1	1	1	0	>12m	still	1	101.4	90	32.2	Islamic	Flush	0	1	0	50	Primary school partly/fully completed	Islamic	-0.5	0	0	0
194	non_preg_180	20	Living with partner	Primary school	farmer	not corrugated iron	22.9624	1	0	59	0	0	0	0	0	14.2	1	1	1	0	6-12m	still	1	99.7	76	29.6	Islamic	Pit Latrin	0	0	0	26	Primary school partly/fully completed	Islamic	0.4	0	0	0
195	non_preg_180	34	Living with partner	Primary school	farmer	corrugated iron	20.1873	5	0	39	0	0	0	0	0	10.2	1	1	0	0	>12m	never	0	91.5	75.2	26.5	Islamic	Pit Latrin	0	1	0	NA	Primary school partly/fully completed	Islamic	1.5	0	0	0
196	non_preg_180	NA	Living with partner	Primary school	farmer	corrugated iron	24.3551	6	0	30	0	0	0	0	0	11.3	1	1	0	0	6-12m	never	0	101.4	87.1	29.2	Islamic	Pit Latrin	0	0	0	42	Primary school partly/fully completed	Islamic	0.4	0	0	0
197	preg_180	35	Living with partner	Primary school	farmer	corrugated iron	20.7922	6	0	30	0	0	0	0	0	13.4	1	1	0	0	6-12m	never	0	90.1	79	28.5	Islamic	Pit Latrin	0	1	0	45	Primary school partly/fully completed	Islamic	-0.5	0	0	0
198	non_preg_180	26	No partner	Primary school	housewife	corrugated iron	20.179	2	0	30	1	0	0	0	0	10.8	1	1	1	1	6-12m	>12m	0	99.6	79.3	24.6	NA	Pit Latrin	0	0	0	NA	NA	NA	0.5	0	0	0
199	preg_180	38	Living with partner	Primary school	farmer	corrugated iron	18.6667	5	0	38	0	0	0	0	0	11.2	1	1	1	0	6-12m	still	1	87.1	72.6	23.8	Islamic	Pit Latrin	0	0	0	49	Primary school partly/fully completed	Islamic	NA	0	0	0
200	non_preg_180	24	No partner	Secondary school and higher	housewife	corrugated iron	23.7669	0	0	30.5	0	0	NA	0	0	14.3	1	0	0	1	never	never	0	NA	80	30	Islamic	Pit Latrin	0	0	0	NA	NA	NA	NA	0	0	0
201	non_preg_180	36	No partner	Primary school	farmer	corrugated iron	20.4237	2	0	41	0	0	NA	0	0	9.6	1	1	0	0	>12m	never	0	NA	77.3	25.8	Christian	Pit Latrin	0	0	0	NA	NA	NA	NA	0	0	0
202	non_preg_180	25	Living with partner	Primary school	farmer	corrugated iron	25.8428	3	0	30	0	0	0	0	0	10.9	1	1	0	1	unknown	never	1	96.2	82.4	33.4	Christian	Pit Latrin	0	0	0	30	Secondary school and higher	Christian	2.2	0	0	0
203	non_preg_180	23	Living with partner	Primary school	farmer	not corrugated iron	19.0579	2	0	41.5	0	0	0	1	1	10.6	1	1	1	1	6-12m	still	1	91.2	79.5	23.4	Islamic	Pit Latrin	0	0	0	29	Primary school partly/fully completed	Islamic	-0.7	0	1	0
204	non_preg_180	32	Living with partner	Primary school	farmer	corrugated iron	18.9991	6	0	30	0	0	1	0	0	7.1	1	0	1	0	never	still	1	95.7	78.5	26	Other	Pit Latrin	0	0	0	52	Primary school partly/fully completed	Islamic	2	0	0	0
205	non_preg_180	36	Living with partner	None	farmer	corrugated iron	31.2067	6	0	60	0	0	0	0	0	12.3	1	1	1	0	unknown	still	1	112.5	109.5	31.6	Islamic	Pit Latrin	0	0	0	40	Primary school partly/fully completed	Islamic	NA	0	0	0
206	preg_180	30	Living with partner	Primary school	farmer	not corrugated iron	28.4304	3	0	35.5	0	0	0	0	0	12.4	1	1	1	1	>12m	still	1	112.5	103	36	Christian	Pit Latrin	0	0	0	36	Primary school partly/fully completed	Islamic	NA	0	0	0
207	non_preg_180	33	Living with partner	Primary school	farmer	corrugated iron	30.2973	6	0	30.5	0	0	0	0	1	10.8	1	1	1	1	unknown	still	1	106.3	95.2	33.5	Islamic	Pit Latrin	0	0	0	45	Primary school partly/fully completed	Christian	-0.2	1	0	1
208	non_preg_180	36	No partner	Primary school	farmer	corrugated iron	26.3101	5	0	52	0	0	0	0	0	14.9	1	1	1	1	>12m	>12m	0	103	94.2	29.5	Islamic	Pit Latrin	0	0	0	NA	NA	NA	-3.3	0	0	0
209	non_preg_180	40	Living with partner	Primary school	farmer	corrugated iron	19.5111	5	0	37	0	0	NA	0	1	11.8	1	1	1	0	>12m	>12m	0	86.5	74.3	NA	Islamic	Pit Latrin	0	0	0	52	Primary school partly/fully completed	Christian	0.5	0	1	0
210	preg_180	38	Living with partner	Primary school	farmer	not corrugated iron	22.6744	4	0	44.5	0	0	0	0	0	13.4	0	0	0	0	never	never	0	93	78.7	29.2	Islamic	Pit Latrin	0	0	0	50	Primary school partly/fully completed	Islamic	NA	0	0	0
211	preg_180	37	Living with partner	Primary school	farmer	corrugated iron	23.6476	4	0	34.5	0	0	0	0	0	12.2	1	1	1	0	3-6m	still	1	100	75	28	Islamic	Pit Latrin	0	0	0	NA	Primary school partly/fully completed	Islamic	NA	0	0	0
212	preg_180	20	Living without partner	Secondary school and higher	housewife	corrugated iron	18.1554	1	0	43	0	0	0	0	0	13.8	1	0	1	0	never	still	1	82.3	71.6	23.2	Christian	Flush	0	0	0	23	Secondary school and higher	Christian	NA	0	0	0
213	non_preg_180	20	No partner	Secondary school and higher	housewife	corrugated iron	29.1154	1	0	29	0	0	0	0	0	11.2	1	0	1	1	never	still	1	103.2	100	30.2	Islamic	Pit Latrin	0	0	0	NA	NA	NA	1.1	0	0	0
214	non_preg_180	27	Living with partner	Primary school	farmer	not corrugated iron	18.9631	4	0	41.5	0	0	0	0	1	6.4	1	1	1	0	>12m	still	1	80.7	65.5	24.5	Islamic	Pit Latrin	0	0	0	NA	Primary school partly/fully completed	Islamic	0.1	0	1	1
215	preg_180	36	Living with partner	Primary school	business	corrugated iron	22.3899	3	0	30	0	0	0	0	0	12.8	1	1	0	0	6-12m	never	0	92.6	80.1	26.1	Other	Pit Latrin	0	0	0	39	Primary school partly/fully completed	Other	0	0	0	0
216	preg_180	19	Living with partner	Primary school	business	corrugated iron	18.6645	1	0	30	0	0	0	0	0	12.1	1	1	1	0	>12m	still	1	96.5	77	25	Islamic	Flush	0	0	0	25	Primary school partly/fully completed	Islamic	NA	0	0	0
217	preg_180	38	Living with partner	Primary school	farmer	corrugated iron	22.7839	5	0	29	0	0	0	0	1	12.4	1	1	1	0	>12m	still	1	96	83	29.3	Other	Pit Latrin	0	0	0	39	Primary school partly/fully completed	Other	-1.7	0	1	0
218	preg_180	20	Living with partner	None	farmer	corrugated iron	20.1746	4	0	30	0	0	0	0	0	10.2	1	1	0	0	>12m	never	0	85.7	69.6	25.4	Islamic	Pit Latrin	0	0	0	30	Primary school partly/fully completed	Islamic	NA	0	0	0
219	preg_180	36	Living with partner	Primary school	farmer	not corrugated iron	19.4028	4	0	33	0	0	0	0	0	12.6	1	1	0	0	unknown	never	0	87.5	73.8	26.5	Islamic	Pit Latrin	0	0	0	NA	Primary school partly/fully completed	Islamic	-1.1	0	0	0
220	preg_180	34	Living with partner	Primary school	farmer	corrugated iron	26.8508	4	0	30	0	0	0	0	0	13.7	1	1	1	0	>12m	6-12m	0	98.2	89	34.6	Islamic	Pit Latrin	0	0	0	NA	Primary school partly/fully completed	Islamic	NA	0	0	0
221	preg_180	28	Living with partner	Primary school	farmer	not corrugated iron	18.5249	2	0	34.5	0	0	0	0	0	12.1	1	0	1	0	never	still	1	95	74.2	25	Islamic	Pit Latrin	0	0	0	NA	Primary school partly/fully completed	Islamic	NA	0	0	0
222	non_preg_180	40	Living with partner	Primary school	farmer	corrugated iron	20.5592	6	0	NA	0	0	0	0	1	12.3	1	1	0	0	>12m	never	0	82.8	76.4	22.6	Islamic	Pit Latrin	0	1	0	NA	None	Islamic	-0.7	1	1	1
223	non_preg_180	30	Living without partner	Primary school	farmer	corrugated iron	23.0113	6	0	197.5	0	0	0	0	0	12.1	1	1	0	0	>12m	never	0	84.5	79.1	26	Islamic	Pit Latrin	0	0	0	NA	Primary school partly/fully completed	Islamic	-0.6	0	0	0
224	non_preg_180	37	Living with partner	Primary school	farmer	corrugated iron	26.9719	4	0	31.5	0	0	0	0	0	11.8	1	1	0	0	>12m	never	0	105.2	90.1	29.2	Islamic	Pit Latrin	0	0	0	45	Primary school partly/fully completed	Islamic	-0.3	0	0	0
225	non_preg_180	36	Living with partner	Primary school	business	corrugated iron	33.1806	5	0	38	0	0	0	0	0	14.3	1	1	1	0	6-12m	>12m	0	112	94	35	Islamic	Pit Latrin	0	0	0	40	Primary school partly/fully completed	Islamic	-0.6	0	0	0
226	non_preg_180	37	Living with partner	Primary school	farmer	not corrugated iron	17.7778	2	0	30	0	0	0	0	1	13.1	1	0	1	0	never	still	1	83	77	26.5	Islamic	Pit Latrin	0	0	0	NA	Primary school partly/fully completed	Islamic	1.2	0	0	1
227	non_preg_180	28	Living with partner	None	farmer	corrugated iron	30.4272	4	0	43	0	0	0	0	0	11.3	1	1	1	0	>12m	still	1	115	99	34.5	Islamic	Pit Latrin	0	0	0	35	Primary school partly/fully completed	Islamic	1.2	0	0	0
228	preg_180	32	Living with partner	Primary school	farmer	not corrugated iron	25.4234	3	0	29	0	0	0	0	0	12	1	0	1	0	never	still	1	104.3	85.2	32.8	Islamic	Pit Latrin	0	0	0	NA	Primary school partly/fully completed	Islamic	NA	0	0	0
229	non_preg_180	38	Living with partner	Primary school	farmer	corrugated iron	22.1607	4	0	37.5	0	0	0	0	0	11.9	1	0	1	0	never	3-6m	0	95.8	81.4	28.1	Islamic	Pit Latrin	0	0	0	40	Primary school partly/fully completed	Islamic	-0.7	0	0	0
230	non_preg_180	34	Living with partner	Primary school	farmer	corrugated iron	29.8119	5	0	NA	0	0	0	0	0	13	1	1	0	0	3-6m	never	0	101	89.5	34	Islamic	Pit Latrin	0	0	0	39	Primary school partly/fully completed	Islamic	-0.6	0	0	0
231	non_preg_180	38	Living with partner	Primary school	farmer	not corrugated iron	24.0519	7	0	36.5	0	0	0	0	1	11	1	1	0	0	6-12m	never	0	101	82.5	30	Islamic	Pit Latrin	0	0	0	NA	NA	Islamic	2	0	0	1
232	non_preg_180	40	Living with partner	Primary school	farmer	corrugated iron	30.0914	4	0	30	1	0	0	0	0	11.9	0	0	0	0	never	never	0	113	104.3	32	Other	Pit Latrin	0	0	0	40	Primary school partly/fully completed	Christian	2.2	0	0	0
233	non_preg_180	30	Living with partner	Primary school	housewife	not corrugated iron	23.5708	3	0	32.5	0	0	1	0	0	10.3	1	1	1	0	6-12m	still	1	96.8	78.4	27.5	Islamic	Pit Latrin	0	0	0	NA	Primary school partly/fully completed	Islamic	NA	0	0	0
234	preg_180	22	Living without partner	Primary school	farmer	corrugated iron	35.0099	2	0	30	0	0	0	1	0	11.4	1	1	1	0	6-12m	still	1	121.5	110.5	42	Islamic	Pit Latrin	0	0	0	NA	Primary school partly/fully completed	Christian	1.2	0	0	0
235	non_preg_180	20	Living with partner	None	housewife	corrugated iron	20.9339	0	0	31	0	0	1	0	0	10.9	1	0	1	0	never	still	1	89	73.8	27.7	Islamic	Pit Latrin	0	0	0	NA	NA	Islamic	2.2	0	0	0
236	non_preg_180	37	Living with partner	Secondary school and higher	professional	corrugated iron	33.4622	2	0	28	0	0	0	0	0	11.8	1	1	1	1	unknown	still	1	111.3	106.6	36.3	Islamic	Pit Latrin	0	0	0	39	Secondary school and higher	Islamic	0.9	0	0	0
237	non_preg_180	19	Living with partner	Primary school	farmer	corrugated iron	21.6657	1	0	37.5	0	0	0	0	0	12.3	1	1	1	0	<3m	6-12m	0	91.2	77	25.2	Islamic	Pit Latrin	0	0	0	24	Primary school partly/fully completed	Islamic	-0.5	0	0	0
238	non_preg_180	21	Living with partner	Primary school	farmer	corrugated iron	22.4273	1	0	30.5	0	0	0	0	0	13.6	1	0	1	1	never	still	1	89.6	76.4	26.1	Islamic	Pit Latrin	0	0	0	26	Primary school partly/fully completed	Islamic	NA	0	0	0
239	non_preg_180	21	Living with partner	Primary school	farmer	corrugated iron	17.4638	1	0	37.5	0	1	0	0	0	10.8	0	0	0	0	never	never	0	88.1	66.8	23.8	Islamic	Pit Latrin	0	0	0	24	Primary school partly/fully completed	Islamic	0.1	0	0	0
240	non_preg_180	38	Living with partner	Primary school	farmer	not corrugated iron	29.1341	5	0	45	1	0	0	0	1	11.8	1	1	1	0	6-12m	still	1	108	92.4	31.3	Islamic	Pit Latrin	0	0	0	50	Primary school partly/fully completed	Islamic	-1.9	0	1	1
241	non_preg_180	23	Living with partner	Primary school	farmer	corrugated iron	21.9917	2	0	24.5	0	0	0	0	0	10.8	1	1	1	0	>12m	still	1	91.2	73.6	27.1	Islamic	Pit Latrin	0	0	0	26	Primary school partly/fully completed	Islamic	-0.5	0	0	0
242	non_preg_180	38	Living with partner	Primary school	farmer	not corrugated iron	31.7929	6	0	35	0	0	0	0	0	12.1	1	1	0	0	>12m	never	0	106.9	100.8	37.3	Islamic	Pit Latrin	0	0	0	NA	Primary school partly/fully completed	Islamic	0.2	0	0	0
243	preg_180	36	Living without partner	None	farmer	corrugated iron	24.3266	4	0	31	0	0	0	0	0	12.3	1	1	1	1	6-12m	still	1	101.6	78	30	Islamic	Flush	0	0	0	NA	NA	NA	NA	0	0	0
244	non_preg_180	28	No partner	Primary school	business	not corrugated iron	21.1773	1	0	45	0	0	0	0	0	12.8	1	0	1	1	never	>12m	0	90.2	74.2	26.1	Islamic	Pit Latrin	0	0	0	NA	NA	NA	0	0	0	0
245	non_preg_180	39	Living without partner	Primary school	farmer	not corrugated iron	24.1889	1	0	30	0	0	1	0	0	12.4	1	0	0	1	never	never	0	98.3	89.2	28	Islamic	Pit Latrin	0	0	0	NA	NA	NA	0.1	0	0	0
246	non_preg_180	26	Living with partner	Primary school	farmer	corrugated iron	21.3455	2	0	32	1	0	0	0	0	13.1	1	1	1	0	6-12m	still	1	89.3	73.4	26.7	Islamic	Flush	0	1	0	NA	Primary school partly/fully completed	Christian	-1.1	0	0	0
247	non_preg_180	31	Living with partner	Primary school	farmer	corrugated iron	19.4141	2	0	28	0	0	0	0	0	13.7	1	1	1	0	3-6m	still	1	89	74.4	26.4	Islamic	Flush	0	0	0	40	Primary school partly/fully completed	Islamic	-0.1	0	0	0
248	non_preg_180	24	Living without partner	Primary school	farmer	not corrugated iron	24.1672	2	0	34	0	0	0	0	0	13.5	1	1	1	1	3-6m	still	1	103.1	84.4	30.2	Christian	Pit Latrin	0	0	0	26	Secondary school and higher	Islamic	NA	0	0	0
249	non_preg_180	24	Living with partner	Primary school	farmer	not corrugated iron	28.99	4	0	29	0	0	0	0	0	13.7	1	1	0	0	3-6m	never	0	107	92	32.3	Islamic	Pit Latrin	0	0	0	36	Primary school partly/fully completed	Islamic	-1.2	0	0	0
250	non_preg_180	39	Living with partner	Primary school	farmer	corrugated iron	19.3078	7	0	29	0	0	0	0	0	12	1	1	0	0	<3m	never	0	92.4	77	28.2	Islamic	Pit Latrin	0	0	0	55	Primary school partly/fully completed	Islamic	-1.6	0	0	0
251	non_preg_180	26	Living with partner	Primary school	business	corrugated iron	28.235	1	0	26	0	0	0	0	0	13.7	1	1	0	0	6-12m	never	0	108.8	100.5	32.8	Islamic	Pit Latrin	0	0	0	34	Primary school partly/fully completed	Islamic	0.4	0	0	0
252	preg_180	34	Living with partner	Secondary school and higher	business	corrugated iron	26.3591	2	0	32.5	0	0	0	0	0	11.3	1	1	1	0	>12m	>12m	0	107.3	84.5	29.5	Christian	Pit Latrin	0	1	0	50	Primary school partly/fully completed	Other	NA	0	0	0
253	non_preg_180	26	Living with partner	Primary school	housewife	corrugated iron	22.5333	2	0	32	0	0	1	0	0	9.4	1	1	0	1	unknown	never	1	86.8	80.9	26.5	Islamic	Flush	0	0	0	NA	Primary school partly/fully completed	Islamic	0.3	0	0	0
254	non_preg_180	25	Living with partner	Primary school	farmer	not corrugated iron	26.3297	2	0	24	0	0	0	0	1	12	1	1	0	1	unknown	never	0	109.7	95	34.5	Islamic	Pit Latrin	1	0	0	NA	Primary school partly/fully completed	Islamic	0.6	0	0	1
255	non_preg_180	26	Living with partner	Primary school	farmer	corrugated iron	23.2166	3	0	30	0	0	0	0	1	12.8	1	1	1	0	>12m	still	1	94.4	80.2	29.5	Islamic	Pit Latrin	0	0	0	31	Primary school partly/fully completed	Islamic	NA	0	0	1
256	non_preg_180	22	No partner	Primary school	business	corrugated iron	20.9781	1	0	33	0	0	0	0	0	10.4	0	0	0	0	never	never	0	94.5	72.2	26.4	Other	Pit Latrin	0	0	0	NA	NA	NA	1.2	0	0	0
257	non_preg_180	NA	Living with partner	None	farmer	corrugated iron	24.2928	4	0	31	0	0	0	0	0	12.5	1	1	1	0	>12m	still	1	98	83.5	27.8	Islamic	Pit Latrin	0	0	0	NA	Primary school partly/fully completed	Islamic	1	0	0	0
258	non_preg_180	25	Living with partner	Primary school	farmer	corrugated iron	21.9556	2	0	45	0	0	1	0	1	11.9	1	1	0	1	3-6m	never	0	92	79	26	Islamic	Pit Latrin	0	0	0	27	Primary school partly/fully completed	Christian	0.3	0	1	0
259	preg_180	NA	Living with partner	Primary school	business	corrugated iron	21.5193	2	0	27.5	0	0	0	0	0	14.4	1	1	0	0	3-6m	never	0	88.6	77.5	26.3	Islamic	Flush	0	0	0	21	Primary school partly/fully completed	Christian	NA	0	0	0
260	non_preg_180	30	Living with partner	Primary school	farmer	corrugated iron	23.8246	4	0	27	0	0	0	0	0	12.7	1	1	0	0	6-12m	never	0	99	90	28	Islamic	Pit Latrin	0	0	0	NA	None	Islamic	-0.7	0	0	0
261	non_preg_180	35	Living without partner	Primary school	farmer	corrugated iron	23.1911	4	0	29	0	0	0	0	0	13.2	1	1	0	0	6-12m	never	0	91.3	81	31	Islamic	Pit Latrin	1	0	0	37	Primary school partly/fully completed	Islamic	-0.7	0	0	0
262	non_preg_180	35	Living with partner	Primary school	farmer	corrugated iron	29.9404	4	0	32	0	0	0	0	0	11.6	1	1	0	0	3-6m	never	0	111.5	97	36	Islamic	Pit Latrin	0	0	0	35	Primary school partly/fully completed	Islamic	0	0	0	0
263	preg_180	23	Living with partner	Primary school	farmer	corrugated iron	23.5949	0	0	31	0	0	0	0	0	10.5	1	0	0	1	never	never	1	103	81.3	27.6	Other	Flush	0	0	0	26	Secondary school and higher	Christian	NA	0	0	0
264	preg_180	23	Living with partner	Primary school	farmer	corrugated iron	21.8459	2	0	28	0	0	0	0	0	12.5	1	1	1	0	<3m	still	1	92	79.5	26.8	Islamic	Pit Latrin	0	0	0	35	Primary school partly/fully completed	Islamic	NA	0	0	0
265	non_preg_180	20	Living with partner	Primary school	farmer	corrugated iron	21.9111	1	0	30.5	0	0	0	0	0	13	1	0	1	0	never	still	1	90.3	79.5	27	Islamic	Pit Latrin	0	0	0	32	Primary school partly/fully completed	Islamic	-0.9	0	0	0
266	non_preg_180	29	Living with partner	Primary school	farmer	not corrugated iron	21.573	4	0	45	0	0	0	0	0	13.8	1	1	1	0	>12m	still	1	92	80	26.5	Islamic	Pit Latrin	0	0	0	NA	Primary school partly/fully completed	Islamic	-0.8	0	0	0
267	preg_180	20	Living with partner	Primary school	farmer	corrugated iron	22.7356	2	0	29	0	0	0	0	0	12.2	1	0	1	0	never	still	1	84.2	75	20.2	Islamic	Pit Latrin	0	0	0	32	Primary school partly/fully completed	Islamic	NA	0	0	0
268	non_preg_180	NA	Living without partner	None	farmer	corrugated iron	25.4748	10	0	32.5	0	0	0	0	0	13	1	0	1	0	never	still	1	97.4	NA	30.5	Islamic	Pit Latrin	0	0	0	NA	NA	NA	-1	0	0	0
269	non_preg_180	25	No partner	Primary school	business	corrugated iron	16.455	3	0	NA	0	0	0	0	0	11.9	1	1	0	0	<3m	never	0	88	71	25.5	Islamic	Pit Latrin	0	0	0	NA	NA	NA	0.1	0	0	0
270	non_preg_180	40	Living with partner	Primary school	farmer	corrugated iron	30.9646	7	0	30	0	0	0	0	0	15.2	1	1	1	0	3-6m	still	1	116	96	32	Islamic	Pit Latrin	0	1	1	60	Primary school partly/fully completed	Islamic	-0.7	0	0	0
271	non_preg_180	35	Living with partner	Primary school	farmer	corrugated iron	24.0238	4	0	24.5	0	0	0	0	0	13.5	1	1	1	0	>12m	still	1	102	91	29.5	Islamic	Flush	0	0	0	50	Primary school partly/fully completed	Christian	0.4	0	0	0
272	non_preg_180	24	Living without partner	Secondary school and higher	housewife	not corrugated iron	22.3182	1	0	28.5	0	0	0	1	0	11.7	0	0	0	0	never	never	0	98	83	27	Islamic	Pit Latrin	0	1	0	29	Secondary school and higher	Christian	-0.2	0	0	0
273	non_preg_180	25	Living with partner	None	farmer	not corrugated iron	23.3135	3	0	33.5	0	0	0	0	0	12.3	1	1	0	0	<3m	never	0	96.1	83.1	28.5	Islamic	Pit Latrin	0	0	0	30	Primary school partly/fully completed	Islamic	0.6	0	0	0
274	non_preg_180	36	Living with partner	Primary school	farmer	not corrugated iron	23.0667	6	0	28.5	0	0	0	0	0	12.3	1	1	0	0	>12m	never	0	90	80.5	28.5	Islamic	Pit Latrin	0	0	0	51	Primary school partly/fully completed	Islamic	0.6	0	0	0
275	preg_180	25	Living with partner	Primary school	farmer	not corrugated iron	22.1188	3	0	31	0	0	0	0	0	12	1	1	1	1	>12m	still	1	93.5	79	28.2	Islamic	Pit Latrin	1	0	0	30	Primary school partly/fully completed	Islamic	NA	0	0	0
276	non_preg_180	33	Living with partner	Primary school	farmer	not corrugated iron	20.2868	2	0	28.5	0	0	0	0	0	11.5	1	1	1	0	>12m	still	1	86.6	74.5	29.2	Islamic	Pit Latrin	0	0	0	36	Primary school partly/fully completed	Islamic	0.9	0	0	0
277	preg_180	30	Living with partner	Primary school	farmer	corrugated iron	17.2248	4	0	30	0	0	0	0	0	10.9	1	1	1	0	3-6m	still	1	86	63	21	Islamic	Pit Latrin	1	0	0	50	Primary school partly/fully completed	Islamic	NA	0	0	0
278	non_preg_180	33	Living with partner	Primary school	farmer	corrugated iron	37.7333	4	0	45	0	1	0	0	0	13.8	1	1	0	0	>12m	never	0	114.2	111.9	41.3	Islamic	Pit Latrin	0	0	0	61	Primary school partly/fully completed	Islamic	-0.6	0	0	0
279	non_preg_180	33	Living with partner	Primary school	farmer	corrugated iron	22.6824	3	0	32	0	1	0	0	0	10.1	1	1	0	0	>12m	never	0	93	80.5	29	Other	Flush	0	0	0	39	Primary school partly/fully completed	Other	0.7	0	0	0
280	non_preg_180	29	Living with partner	Primary school	farmer	corrugated iron	23.975	4	0	19	0	0	0	0	0	13.5	1	1	0	0	3-6m	never	0	NA	72.2	28.2	Other	Flush	0	0	0	35	Primary school partly/fully completed	Other	-0.1	0	0	0
281	non_preg_180	30	Living with partner	Primary school	farmer	corrugated iron	23.3401	3	0	31.5	0	0	0	0	0	13.5	1	1	1	0	6-12m	still	1	101	84.5	30.7	Islamic	Pit Latrin	0	0	0	34	Primary school partly/fully completed	Islamic	-1.6	0	0	0
282	non_preg_180	37	Living without partner	Primary school	farmer	not corrugated iron	20.3712	5	0	30.5	0	0	1	0	0	12.1	1	0	1	0	never	>12m	0	84.8	73.2	26.6	Islamic	Pit Latrin	0	0	0	NA	NA	NA	-0.1	0	0	0
283	preg_180	32	Living with partner	Primary school	business	corrugated iron	26.0444	2	0	31.5	0	1	0	0	0	12.3	0	0	0	0	never	never	0	99.5	86	32	Islamic	Pit Latrin	0	0	0	40	Primary school partly/fully completed	Christian	NA	0	0	0
284	preg_180	38	Living with partner	Primary school	farmer	corrugated iron	27.8125	4	0	36.5	0	0	0	0	0	9.1	1	1	1	0	>12m	still	1	107.5	94.2	32.5	Islamic	Pit Latrin	0	1	0	45	Primary school partly/fully completed	Islamic	NA	0	0	0
285	non_preg_180	39	Living with partner	None	business	corrugated iron	28.6012	4	0	30.5	0	0	0	0	0	13.2	1	0	0	1	never	never	1	111.7	90.8	32	Islamic	Pit Latrin	0	0	0	NA	NA	NA	-1.1	0	0	0
286	preg_180	25	Living without partner	Primary school	farmer	corrugated iron	22.2301	1	0	30	0	1	0	0	0	14.6	1	0	0	1	never	never	1	96	80	28	Christian	Pit Latrin	0	0	0	NA	Primary school partly/fully completed	Islamic	NA	0	0	0
287	non_preg_180	21	Living with partner	Primary school	farmer	corrugated iron	18.8588	1	0	31	0	0	0	0	1	11.5	1	1	1	0	3-6m	still	1	84.6	67	25.5	Islamic	Pit Latrin	0	0	0	25	Primary school partly/fully completed	Other	0.1	0	0	1
288	non_preg_180	32	Living with partner	Primary school	farmer	corrugated iron	23.5588	3	0	30.5	0	0	0	0	0	14.1	0	0	0	0	never	never	0	95.3	84.2	28.5	Islamic	Pit Latrin	0	0	0	30	Primary school partly/fully completed	Islamic	-0.8	0	0	0
289	non_preg_180	28	NA	Secondary school and higher	housewife	corrugated iron	20.2291	0	0	30	0	0	NA	0	0	11.1	0	0	0	0	never	never	0	96.5	81	28	Christian	Pit Latrin	0	0	0	NA	NA	NA	-0.1	0	0	0
290	non_preg_180	22	Living with partner	None	farmer	not corrugated iron	18.8	2	0	29	0	0	1	0	1	11.5	1	1	0	1	unknown	never	1	87.5	73.5	24.5	Islamic	Pit Latrin	0	0	0	33	None	Islamic	1.8	0	1	1
291	non_preg_180	28	NA	Primary school	farmer	corrugated iron	19.2744	1	0	30	0	0	0	0	0	10	1	1	0	0	<3m	never	0	101.6	76.4	24.2	Christian	Pit Latrin	0	0	0	NA	NA	NA	-0.4	0	0	0
292	non_preg_180	38	Living with partner	Primary school	business	corrugated iron	25.0222	3	0	29	0	1	0	0	1	11	1	1	1	1	unknown	6-12m	0	102	89.5	28	Christian	Pit Latrin	1	0	0	39	Primary school partly/fully completed	Christian	0.2	1	1	0
293	preg_180	24	Living with partner	Primary school	farmer	not corrugated iron	21.9771	2	0	22	0	0	0	0	0	12.7	1	1	0	0	3-6m	never	0	92	78.5	27.5	Islamic	Pit Latrin	0	0	0	42	Primary school partly/fully completed	Islamic	NA	0	0	0
294	non_preg_180	28	Living with partner	Primary school	business	corrugated iron	30.8172	0	1	33	0	1	0	0	0	12.8	0	0	0	0	never	never	0	100	89.1	31.5	Islamic	Pit Latrin	0	0	0	30	Secondary school and higher	Islamic	-0.5	0	0	0
295	non_preg_180	36	Living with partner	Primary school	business	not corrugated iron	30.2855	5	0	33.5	0	0	0	1	0	13.1	1	1	0	0	3-6m	never	0	92.2	84.4	30	Islamic	Pit Latrin	0	0	0	NA	Primary school partly/fully completed	Islamic	-0.7	0	0	0
296	preg_180	24	Living without partner	Primary school	farmer	corrugated iron	21.6657	3	0	30.5	0	0	0	0	0	12.2	1	1	0	1	>12m	never	0	89.1	76.3	24.5	Other	Pit Latrin	0	0	0	35	Primary school partly/fully completed	Christian	2.1	0	0	0
297	preg_180	32	Living with partner	Primary school	farmer	corrugated iron	33.1977	2	0	30	0	0	0	0	0	13.7	1	1	0	1	<3m	never	0	114.2	98.5	36	Islamic	Pit Latrin	0	0	0	NA	NA	Islamic	1.9	0	0	0
298	non_preg_180	34	Living with partner	Primary school	business	corrugated iron	28.3217	7	0	28.5	0	1	0	0	0	10.9	1	1	1	1	>12m	still	1	104.2	98.5	36.1	Islamic	Flush	0	0	0	46	Primary school partly/fully completed	Islamic	0.3	0	0	0
299	non_preg_180	26	Living with partner	Primary school	business	corrugated iron	30.2978	2	0	31	0	0	0	0	0	13.1	1	1	1	1	>12m	>12m	0	118	91.2	31.6	Islamic	Flush	0	0	0	29	Primary school partly/fully completed	Islamic	NA	0	0	0
300	non_preg_180	38	Living with partner	Secondary school and higher	farmer	corrugated iron	31.6955	3	0	29.5	0	0	0	0	0	13.6	1	1	0	1	unknown	never	1	126.8	117	33.6	Islamic	Pit Latrin	0	0	0	50	Primary school partly/fully completed	Islamic	-0.5	0	0	0
301	non_preg_180	23	Living with partner	Primary school	farmer	corrugated iron	20.6355	1	0	29	0	0	0	0	0	13.1	1	1	1	0	unknown	still	1	90.5	70	27.8	Islamic	Pit Latrin	0	0	0	27	Primary school partly/fully completed	Islamic	0	0	0	0
302	non_preg_180	28	Living with partner	Primary school	business	corrugated iron	20.9483	3	0	29.5	0	0	0	0	0	12.7	1	1	1	0	>12m	still	1	95	80.3	25.7	Islamic	Flush	0	0	0	36	Secondary school and higher	Islamic	0.3	0	0	0
303	non_preg_180	23	Living with partner	Primary school	housewife	corrugated iron	23.5714	1	0	29	0	0	0	0	0	14.3	1	0	1	0	never	still	1	92.7	73.8	26.8	Islamic	Flush	0	0	0	37	Secondary school and higher	Islamic	-0.2	0	0	0
304	preg_180	21	Living with partner	Secondary school and higher	farmer	corrugated iron	16.8902	1	0	30.5	0	0	0	0	0	12.1	1	1	0	0	3-6m	never	0	85	73.8	22.5	Islamic	Pit Latrin	0	0	0	29	Primary school partly/fully completed	Islamic	-0.5	0	0	0
305	non_preg_180	23	No partner	Secondary school and higher	farmer	corrugated iron	22.8972	2	0	34	0	0	0	0	0	15.1	1	0	0	1	never	never	0	94	80.2	28.1	Other	Pit Latrin	0	0	0	NA	NA	NA	0.9	0	0	0
306	preg_180	35	Living with partner	Primary school	business	corrugated iron	31.8458	2	0	33	0	0	0	0	0	11.2	1	1	0	0	>12m	never	0	109	104	38	Islamic	Pit Latrin	0	0	0	50	Primary school partly/fully completed	Islamic	1	0	0	0
307	non_preg_180	33	Living with partner	Secondary school and higher	business	corrugated iron	23.9144	1	0	36.5	0	1	0	0	1	13.6	1	1	1	0	>12m	3-6m	0	102.2	86	28.6	Islamic	Pit Latrin	0	0	0	35	Secondary school and higher	Islamic	1.2	1	0	0
308	preg_180	35	Living with partner	Primary school	housewife	corrugated iron	16.4187	3	0	30	0	0	0	0	0	11.3	1	1	1	1	unknown	6-12m	1	86	69	23.2	Other	Pit Latrin	0	0	0	38	Primary school partly/fully completed	Other	-0.5	0	0	0
309	preg_180	19	Living without partner	Secondary school and higher	housewife	not corrugated iron	24.9896	0	0	30.5	0	0	0	0	0	13.1	0	0	0	0	never	never	0	95.4	77.5	29.2	Islamic	Pit Latrin	0	0	0	NA	NA	NA	0.8	0	0	0
310	non_preg_180	26	Living with partner	Secondary school and higher	business	corrugated iron	20.1333	1	0	30	0	0	0	0	1	13.6	1	1	1	0	6-12m	still	1	86.4	73	25.5	Islamic	No toilet	0	0	0	NA	NA	NA	0.1	0	1	1
311	non_preg_180	39	Living with partner	Primary school	farmer	not corrugated iron	27.3979	4	0	30	0	0	0	0	0	8.4	1	1	0	0	unknown	never	0	106	90	32	Christian	Flush	0	0	0	40	Primary school partly/fully completed	Christian	1.4	0	0	0
312	preg_180	21	Living without partner	Secondary school and higher	business	corrugated iron	25.3303	0	0	32	0	0	0	0	0	12.7	0	0	0	0	never	never	0	102.1	88	29.1	Other	Pit Latrin	0	0	0	NA	NA	NA	NA	0	0	0
313	non_preg_180	26	Living with partner	Secondary school and higher	housewife	corrugated iron	19.7757	0	0	30.5	0	0	0	0	0	14.9	0	0	0	0	never	never	0	NA	79	23	Other	Flush	0	0	0	26	Secondary school and higher	Other	-2	0	0	0
314	non_preg_180	23	No partner	Secondary school and higher	business	corrugated iron	18.5733	0	0	30.5	0	0	0	0	0	12.9	1	0	1	0	never	still	1	88	69	23.5	Islamic	Flush	0	0	0	NA	NA	NA	0.1	0	0	0
315	non_preg_180	20	No partner	Primary school	housewife	not corrugated iron	19.2697	1	0	32	0	0	0	0	0	12.9	1	1	0	0	>12m	never	0	90	70	25	Islamic	Pit Latrin	0	0	0	NA	NA	NA	NA	0	0	0
316	non_preg_180	39	Living without partner	Primary school	farmer	not corrugated iron	17.6478	3	0	28	0	0	0	0	0	10.4	1	1	0	1	unknown	never	1	87.1	NA	23	Islamic	Pit Latrin	0	0	0	NA	NA	Islamic	0.1	0	0	0
317	non_preg_180	22	No partner	Primary school	business	corrugated iron	21.9137	0	0	24	0	0	1	0	0	8.6	1	0	0	1	never	never	1	90	74.2	27.1	Islamic	Pit Latrin	0	0	0	NA	NA	NA	-0.5	0	0	0
318	non_preg_180	26	No partner	Primary school	farmer	not corrugated iron	22.2715	0	0	28	0	0	0	0	0	13.2	0	0	0	0	never	never	0	86.2	72.2	26.2	Other	Pit Latrin	0	0	0	NA	NA	NA	NA	0	0	0
319	non_preg_180	35	Living with partner	Primary school	housewife	corrugated iron	24.3141	1	1	31	0	1	0	0	1	12.2	1	1	0	0	>12m	never	0	93	82	28	Christian	Pit Latrin	0	0	0	NA	Primary school partly/fully completed	Christian	-1	0	1	1
320	non_preg_180	37	Living without partner	Primary school	farmer	corrugated iron	27.3594	3	0	39	0	0	0	0	1	11.9	1	1	1	0	>12m	still	1	106	101.5	29.5	Islamic	Flush	0	0	0	NA	NA	NA	0.5	0	1	0
321	non_preg_180	37	Living with partner	Primary school	farmer	not corrugated iron	19.2706	4	0	23	0	1	1	0	1	10	0	0	0	0	never	never	0	82	73	22.1	Other	Pit Latrin	0	0	0	39	Primary school partly/fully completed	Other	0.6	0	1	1
322	non_preg_180	20	No partner	Primary school	student	corrugated iron	24.9307	0	0	30	0	0	0	0	1	12.1	1	0	1	1	never	unknown	0	100	88	29.4	Christian	Pit Latrin	0	0	0	NA	NA	NA	-0.8	0	1	0
323	non_preg_180	33	Living with partner	Primary school	farmer	corrugated iron	25.6398	4	0	32	0	0	0	0	0	14.2	1	1	1	1	>12m	>12m	0	100.7	79.8	30.4	Islamic	Pit Latrin	0	0	0	33	Primary school partly/fully completed	Islamic	0.1	0	0	0
324	non_preg_180	20	Living without partner	Primary school	farmer	corrugated iron	24.1617	NA	0	28	0	0	0	0	1	12.2	1	1	1	1	unknown	still	1	93.6	72.6	32.5	Christian	Flush	0	0	0	NA	Secondary school and higher	Islamic	-0.9	0	0	1
325	non_preg_180	36	Living with partner	Primary school	student	corrugated iron	18.5811	3	0	30.5	0	0	0	0	0	12.7	1	1	1	0	6-12m	>12m	0	82	61	22.5	Islamic	Pit Latrin	0	0	0	NA	Primary school partly/fully completed	Islamic	2.3	0	0	0
326	preg_180	22	Living with partner	Secondary school and higher	business	corrugated iron	22.7734	0	0	34	0	0	NA	0	0	13.4	1	1	1	1	>12m	<3m	0	103.5	80.4	28.1	Islamic	Flush	0	0	0	NA	Secondary school and higher	Islamic	NA	0	0	0
327	non_preg_180	30	No partner	Primary school	farmer	corrugated iron	26.3672	0	0	37	1	0	0	0	0	14.2	1	0	1	1	never	>12m	0	101	94	34	Islamic	Pit Latrin	1	0	0	NA	NA	NA	-1	0	0	0
328	preg_180	26	Living with partner	Secondary school and higher	professional	corrugated iron	27.0409	2	0	29	0	0	0	0	0	11.9	1	1	0	0	>12m	never	0	101.2	91	31	Islamic	Flush	0	0	0	26	Secondary school and higher	Islamic	-0.6	0	0	0
329	non_preg_180	20	Living with partner	Primary school	farmer	corrugated iron	22.1204	0	0	30	0	0	0	0	0	13.8	1	0	0	1	never	never	0	89.2	76.4	26.6	Islamic	Pit Latrin	0	0	0	30	NA	Christian	0.1	0	0	0
330	non_preg_180	19	Living with partner	Primary school	housewife	corrugated iron	18.3951	0	0	31.5	0	0	0	0	0	14	1	1	0	0	unknown	never	0	83.1	62.2	23.3	Islamic	Flush	0	0	0	NA	NA	NA	1	0	0	0
331	preg_180	40	No partner	Primary school	farmer	not corrugated iron	24.7556	5	0	30	0	0	0	0	0	11.2	1	1	1	0	unknown	unknown	0	95	86	30	Islamic	Pit Latrin	0	0	0	NA	NA	NA	NA	0	0	0
332	non_preg_180	19	Living with partner	Secondary school and higher	housewife	corrugated iron	24.5165	0	0	22.5	0	0	NA	0	1	12.9	0	0	0	0	never	never	0	95.5	79.2	28.5	Islamic	Pit Latrin	0	0	0	24	Secondary school and higher	Islamic	0.5	0	0	1
333	non_preg_180	40	Living with partner	Primary school	farmer	not corrugated iron	23.7392	5	0	30.5	0	0	0	0	1	11	1	1	1	0	>12m	still	1	97.5	88.9	28.5	Islamic	Flush	0	0	0	55	Primary school partly/fully completed	Christian	-1.3	0	1	0
334	non_preg_180	29	Living with partner	Primary school	business	corrugated iron	31.7578	3	0	30	0	0	0	1	1	12.6	1	1	1	0	>12m	unknown	0	NA	90.2	33	Islamic	Pit Latrin	0	0	1	36	Secondary school and higher	Islamic	0.2	0	1	1
335	preg_180	34	Living with partner	Primary school	business	corrugated iron	22.7666	4	0	24.5	0	0	0	0	0	13.3	1	1	0	1	6-12m	never	0	96	74	25.8	Islamic	Pit Latrin	1	0	0	38	Primary school partly/fully completed	Islamic	NA	0	0	0
336	non_preg_180	40	Living with partner	Primary school	farmer	corrugated iron	36.738	3	0	NA	0	1	NA	0	1	12.2	1	1	0	0	>12m	never	0	120.2	103.2	37.2	Islamic	Pit Latrin	0	0	0	43	Primary school partly/fully completed	Islamic	-1.8	0	0	1
337	preg_180	23	Living with partner	Primary school	farmer	corrugated iron	28.312	1	0	30.5	0	0	0	1	0	13.9	1	1	0	0	3-6m	never	0	100	92	32.5	Islamic	Flush	0	0	0	25	Primary school partly/fully completed	Islamic	-2	0	0	0
338	non_preg_180	39	Living with partner	Primary school	farmer	corrugated iron	19.7416	4	0	30.5	0	0	0	0	0	12.7	1	1	0	0	6-12m	never	0	94.3	72.6	27.5	Islamic	Pit Latrin	0	1	0	36	Primary school partly/fully completed	Christian	-0.8	0	0	0
339	non_preg_180	29	No partner	Primary school	business	corrugated iron	25.085	3	0	NA	0	0	0	1	1	11.4	1	1	0	0	>12m	never	0	103.1	90.2	32.4	Islamic	Pit Latrin	0	0	0	NA	NA	NA	-1.6	1	0	0
340	non_preg_180	22	Living with partner	Primary school	farmer	not corrugated iron	25.9974	1	0	31.5	0	0	0	0	1	12.4	1	1	0	0	3-6m	never	0	104.5	85.2	31.2	Islamic	Pit Latrin	0	0	0	27	Primary school partly/fully completed	Islamic	-1.1	0	1	0
341	non_preg_180	28	Living with partner	Primary school	farmer	corrugated iron	29.2571	0	0	29.5	0	0	NA	0	1	13.2	0	0	0	0	never	never	0	102.2	91	28.2	Islamic	Pit Latrin	0	0	0	30	Primary school partly/fully completed	Islamic	-0.9	0	0	1
342	non_preg_180	40	Living with partner	Primary school	farmer	corrugated iron	19.3479	6	0	30.5	0	1	0	0	0	11.8	1	1	1	0	>12m	still	1	86.2	72.5	26.6	Islamic	Flush	0	0	0	45	Primary school partly/fully completed	Islamic	-0.1	0	0	0
343	preg_180	25	Living with partner	Primary school	farmer	corrugated iron	24.4726	4	0	30.5	0	0	0	0	0	12.6	1	1	0	0	<3m	never	0	96.8	84	29	Islamic	Pit Latrin	0	0	0	40	Primary school partly/fully completed	Islamic	NA	0	0	0
344	non_preg_180	27	Living without partner	Secondary school and higher	housewife	corrugated iron	34.0895	2	0	32	0	0	0	0	0	10.8	1	1	0	1	unknown	never	0	111.5	96.5	38.2	Islamic	Flush	0	0	0	30	Primary school partly/fully completed	Islamic	1.1	0	0	0
345	non_preg_180	35	Living with partner	Primary school	farmer	corrugated iron	24.1517	4	0	30.5	0	0	0	0	0	12.6	1	1	1	0	<3m	still	1	94.2	83.9	27.9	Islamic	Pit Latrin	0	0	0	50	Primary school partly/fully completed	Islamic	-1	0	0	0
346	preg_180	23	Living with partner	Primary school	farmer	corrugated iron	19.8667	4	0	28	0	0	0	0	0	12	1	1	1	0	<3m	>12m	0	87.9	72.4	26.3	Islamic	Flush	0	0	0	NA	Primary school partly/fully completed	Islamic	NA	0	0	0
347	preg_180	33	Living with partner	Primary school	housewife	corrugated iron	19.0952	3	0	29.5	0	0	0	0	0	12.1	1	1	1	1	unknown	still	1	83.8	63.5	25.4	Christian	Flush	0	0	0	34	Secondary school and higher	Christian	NA	0	0	0
348	non_preg_180	38	No partner	Primary school	farmer	corrugated iron	22.1072	3	0	29	0	0	0	0	0	12.3	1	1	0	0	>12m	never	0	95.6	86	29.1	Christian	Pit Latrin	0	0	0	NA	NA	NA	0.1	0	0	0
349	non_preg_180	18	Living without partner	Secondary school and higher	student	corrugated iron	26.4705	0	0	34	0	0	0	1	1	11.5	1	0	1	0	never	still	1	97.2	89.1	30.5	Other	Flush	0	0	0	21	Secondary school and higher	Other	1.2	0	1	1
350	non_preg_180	18	No partner	Secondary school and higher	student	corrugated iron	20.035	0	0	28	0	0	0	0	0	12	0	0	0	0	never	never	0	86.2	73.5	24	NA	Pit Latrin	0	0	0	NA	NA	NA	-0.6	0	0	0
351	non_preg_180	18	No partner	Primary school	housewife	corrugated iron	22.7233	0	0	30.5	0	0	0	0	0	11.9	1	0	1	1	never	<3m	0	93	78	28.5	Other	Flush	0	0	0	NA	NA	NA	NA	0	0	0
352	non_preg_180	22	Living with partner	Primary school	farmer	not corrugated iron	21.1653	1	0	30.5	0	0	0	1	0	14.1	0	0	0	0	never	never	0	84.2	70.5	25.4	Islamic	Pit Latrin	0	0	0	NA	Primary school partly/fully completed	Islamic	-4.9	0	0	0
353	non_preg_180	18	No partner	Secondary school and higher	housewife	not corrugated iron	20.5095	0	0	31	0	0	0	0	0	13.7	0	0	0	0	never	never	0	93.2	73.4	27.4	Other	Pit Latrin	0	0	0	NA	NA	NA	-0.9	0	0	0
354	non_preg_180	37	Living without partner	Primary school	farmer	corrugated iron	17.7509	2	0	30.5	0	0	0	0	0	10.2	1	1	1	0	>12m	>12m	0	87.6	NA	23.1	Islamic	Flush	0	0	0	NA	Primary school partly/fully completed	Islamic	0.4	0	0	0
355	preg_180	21	Living without partner	Primary school	housewife	not corrugated iron	23.3976	1	0	29.5	0	0	0	0	0	12.8	1	1	1	1	unknown	3-6m	1	96.9	79.2	29.3	Islamic	Pit Latrin	0	0	0	25	Secondary school and higher	Islamic	NA	0	0	0
356	non_preg_180	20	Living with partner	Secondary school and higher	housewife	corrugated iron	23.0999	1	0	NA	0	0	NA	1	0	12.3	1	1	1	1	unknown	still	1	96.6	77.5	25.1	Christian	Flush	0	0	0	24	Primary school partly/fully completed	Christian	0.5	0	0	0
357	non_preg_180	19	No partner	Secondary school and higher	student	not corrugated iron	26.0994	0	0	28	0	0	0	0	1	12.6	0	0	0	0	never	never	0	99	77.3	29.2	Other	Flush	0	0	0	NA	NA	NA	-0.5	0	1	1
358	non_preg_180	20	Living with partner	Primary school	farmer	not corrugated iron	17.9418	0	0	14	0	0	0	0	0	14.9	0	0	0	0	never	never	0	81.4	70.2	22.8	Islamic	Pit Latrin	0	0	0	25	Primary school partly/fully completed	Islamic	-4.4	0	0	0
359	non_preg_180	26	No partner	Secondary school and higher	farmer	not corrugated iron	24.6137	1	0	28	0	0	0	0	0	12.1	1	1	1	0	6-12m	still	1	102	81.3	28	Islamic	Pit Latrin	0	0	0	NA	NA	NA	4.7	0	0	0
360	non_preg_180	24	Living with partner	Secondary school and higher	housewife	corrugated iron	19.9609	1	0	34	0	0	NA	0	0	11.2	1	0	1	1	never	still	1	92.7	66.5	27.5	Other	Flush	0	0	0	25	Secondary school and higher	Other	0	0	0	0
361	non_preg_180	32	No partner	Primary school	farmer	corrugated iron	34.1406	2	0	29.5	0	0	0	0	1	13.1	1	1	0	0	>12m	never	0	114.5	108	37.5	Islamic	Pit Latrin	0	0	0	NA	NA	NA	0.2	0	1	0
362	non_preg_180	30	Living without partner	Primary school	business	corrugated iron	23.7515	2	0	33	0	0	NA	0	1	12.4	1	1	1	0	<3m	3-6m	0	93.5	83.5	30.1	Other	Pit Latrin	0	0	0	NA	Secondary school and higher	Islamic	NA	1	0	0
363	non_preg_180	23	Living with partner	Secondary school and higher	housewife	corrugated iron	26.4024	0	0	32.5	0	0	0	0	1	11.3	0	0	0	0	never	never	0	102	79.5	29.5	Islamic	Flush	0	0	0	29	Secondary school and higher	Islamic	1.1	0	0	1
364	non_preg_180	33	No partner	Primary school	business	corrugated iron	27.9292	3	0	26.5	0	0	0	0	0	13.3	1	1	0	0	>12m	never	0	106.9	91.5	29.5	Islamic	Pit Latrin	0	0	0	NA	NA	NA	-1.5	0	0	0
365	non_preg_180	30	Living without partner	Primary school	professional	corrugated iron	26.4923	2	0	32	0	0	0	0	0	11.6	1	1	1	1	unknown	still	1	95	84.5	30	Christian	Pit Latrin	0	0	0	40	Secondary school and higher	Christian	1.3	0	0	0
366	non_preg_180	21	Living with partner	None	housewife	corrugated iron	22.6072	1	0	32.5	0	0	0	0	1	13.7	1	1	0	0	3-6m	never	0	94.6	80.2	27.3	Islamic	Flush	0	0	0	28	Primary school partly/fully completed	Islamic	NA	0	0	1
367	non_preg_180	22	Living with partner	Primary school	business	not corrugated iron	22.8116	3	0	31	0	0	0	0	1	12.1	1	1	0	1	unknown	never	1	92.6	76.1	27	Islamic	Pit Latrin	0	0	0	32	Primary school partly/fully completed	Islamic	1.2	0	0	1
368	non_preg_180	18	No partner	Primary school	housewife	corrugated iron	18.5733	0	0	28	0	0	0	0	0	11.9	0	0	0	0	never	never	0	89.5	67	26.4	Islamic	Pit Latrin	0	0	0	NA	NA	NA	NA	0	0	0
369	non_preg_180	35	Living with partner	Primary school	farmer	corrugated iron	22.8813	4	0	28	0	0	0	0	0	12.3	1	1	0	1	6-12m	never	0	97.7	85.4	28.5	Islamic	Pit Latrin	0	0	0	50	Primary school partly/fully completed	Islamic	1.7	0	0	0
370	preg_180	25	Living with partner	Primary school	farmer	corrugated iron	21.1621	2	0	32	0	0	0	0	0	12.3	1	1	0	1	unknown	never	1	91.7	76.8	28.2	Islamic	Pit Latrin	0	0	0	50	Primary school partly/fully completed	Islamic	NA	0	0	0
371	non_preg_180	25	No partner	Primary school	farmer	corrugated iron	22.2721	2	0	32	0	0	0	0	0	14.4	1	1	0	1	6-12m	never	0	NA	72.5	28.2	Islamic	Pit Latrin	0	0	0	NA	NA	NA	-0.7	0	0	0
372	non_preg_180	30	Living with partner	None	farmer	not corrugated iron	20.9778	1	0	29.5	0	0	0	0	0	10.4	0	0	0	0	never	never	0	87	75.5	25	Islamic	Pit Latrin	0	0	0	NA	Primary school partly/fully completed	Islamic	0.7	0	0	0
373	non_preg_180	31	Living with partner	Primary school	farmer	corrugated iron	22.9534	3	0	28	0	1	0	0	1	10.6	1	1	0	0	>12m	never	0	89.5	77.6	26.5	Islamic	Pit Latrin	0	0	0	35	Primary school partly/fully completed	Christian	1.1	0	1	1
374	non_preg_180	38	Living with partner	Primary school	farmer	corrugated iron	26.0457	5	0	105	0	0	0	0	0	11.4	1	1	0	0	6-12m	never	0	97.8	88.2	32.7	Islamic	Flush	0	0	0	70	Secondary school and higher	Islamic	0.6	0	0	0
375	non_preg_180	24	Living with partner	Primary school	business	corrugated iron	21.7373	0	0	10.5	0	0	0	0	0	12.3	0	0	0	0	never	never	0	93	72.5	28.1	Other	Flush	0	0	0	NA	NA	NA	0.9	0	0	0
376	non_preg_180	37	Living with partner	Primary school	farmer	corrugated iron	22.8329	4	0	32	0	0	0	1	0	13.1	1	1	0	0	3-6m	never	0	95.6	75.2	29.5	Islamic	Pit Latrin	0	0	0	42	Primary school partly/fully completed	Islamic	2.2	0	0	0
377	non_preg_180	29	Living with partner	Primary school	farmer	corrugated iron	24.996	1	0	28.5	0	0	0	0	0	12.9	1	1	1	1	3-6m	>12m	0	98.2	81.2	28.6	Islamic	Flush	0	0	0	30	Primary school partly/fully completed	Islamic	0.3	0	0	0
378	preg_180	30	Living with partner	Primary school	farmer	corrugated iron	19.7381	3	0	25.5	0	0	NA	1	0	11.4	1	1	0	1	>12m	never	0	85.7	77	26.3	Christian	Pit Latrin	0	0	0	40	Primary school partly/fully completed	Other	NA	0	0	0
379	non_preg_180	37	Living with partner	Primary school	farmer	corrugated iron	NA	3	1	32	1	1	1	0	0	11.2	1	1	0	0	6-12m	never	0	112	96.5	34.3	Other	Pit Latrin	0	0	0	38	Primary school partly/fully completed	Islamic	NA	0	0	0
380	non_preg_180	21	Living without partner	Secondary school and higher	farmer	corrugated iron	26.9989	1	0	32	0	0	NA	0	0	11.8	1	0	1	1	never	still	1	106	87.3	30.1	Other	Pit Latrin	0	0	0	30	Secondary school and higher	Islamic	NA	0	0	0
381	non_preg_180	39	Living with partner	Primary school	farmer	corrugated iron	25.1963	7	0	32	0	0	0	1	1	10.6	1	1	0	1	3-6m	never	0	98.2	89.4	25.9	Islamic	Pit Latrin	0	0	0	NA	None	Other	0.4	0	1	0
382	non_preg_180	34	Living with partner	Primary school	farmer	corrugated iron	19.8675	2	0	28.5	0	0	0	1	0	9.7	1	1	0	0	6-12m	never	0	82.1	73.2	24.7	Other	Pit Latrin	0	0	0	38	Primary school partly/fully completed	Other	1.4	0	0	0
383	non_preg_180	20	Living with partner	Primary school	farmer	corrugated iron	20.331	2	0	30	0	0	0	1	0	9.7	1	1	0	0	6-12m	never	0	90.1	75.3	26.2	Islamic	Flush	0	0	0	35	Primary school partly/fully completed	Islamic	NA	0	0	0
384	non_preg_180	35	Living with partner	Primary school	farmer	corrugated iron	23.8265	5	0	30	0	0	0	0	1	11.6	1	1	0	1	>12m	never	0	86	76	25.3	Other	Pit Latrin	0	1	0	35	Primary school partly/fully completed	Other	1.6	0	1	0
385	non_preg_180	24	Living with partner	Secondary school and higher	farmer	corrugated iron	22.1916	2	0	32	0	0	0	0	1	13.2	1	1	1	1	3-6m	still	1	92.7	79.5	27.5	Islamic	Flush	0	0	0	27	Primary school partly/fully completed	Islamic	-0.9	0	0	1
386	preg_180	36	Living with partner	Primary school	farmer	not corrugated iron	22.7263	5	0	28	0	0	0	0	0	12.9	1	1	0	1	>12m	never	0	88	84	27	Other	Pit Latrin	0	0	0	NA	Primary school partly/fully completed	Islamic	NA	0	0	0
387	non_preg_180	39	Living with partner	Primary school	farmer	corrugated iron	28.1969	4	0	24.5	0	0	0	0	1	12.2	1	1	1	0	>12m	still	1	106.7	103.5	34.7	Islamic	Pit Latrin	0	0	0	55	Primary school partly/fully completed	Islamic	1.3	0	1	0
388	non_preg_180	31	Living with partner	Primary school	farmer	not corrugated iron	31.3583	3	0	29	0	0	NA	0	0	11.9	1	1	0	0	3-6m	never	0	102	NA	31	Islamic	Pit Latrin	0	0	0	36	Primary school partly/fully completed	Islamic	-0.4	0	0	0
389	non_preg_180	34	Living with partner	Primary school	farmer	corrugated iron	28.6501	4	0	28.5	0	0	1	0	1	12.9	1	1	1	1	<3m	6-12m	0	104.7	99.5	32	Islamic	Pit Latrin	0	0	0	NA	Secondary school and higher	Islamic	0.1	0	0	1
390	non_preg_180	31	Living with partner	None	farmer	corrugated iron	24.6548	7	0	29	0	0	NA	0	0	11.9	1	1	1	0	>12m	still	1	107.6	102.9	30	Other	Pit Latrin	0	0	1	64	Primary school partly/fully completed	Christian	0.5	0	0	0
391	preg_180	27	Living with partner	Primary school	service	corrugated iron	20.4436	3	0	36	0	0	NA	1	0	13.6	1	1	1	0	>12m	still	1	92	76.5	26.5	Islamic	Pit Latrin	0	0	0	48	Primary school partly/fully completed	Islamic	-4.5	0	0	0
392	non_preg_180	35	Living without partner	None	business	corrugated iron	19.0677	4	0	28	0	0	1	0	0	12.7	1	1	0	1	unknown	never	1	90	79.1	25.5	Islamic	Pit Latrin	0	0	0	NA	Secondary school and higher	Islamic	0.1	0	0	0
393	non_preg_180	NA	Living with partner	Primary school	housewife	not corrugated iron	22.5832	6	0	28.5	0	0	1	1	1	9.8	1	1	1	0	>12m	still	1	90	74	25.5	Islamic	Pit Latrin	0	0	0	52	Primary school partly/fully completed	Islamic	-1.9	1	0	0
394	non_preg_180	35	Living with partner	Primary school	farmer	not corrugated iron	20.8949	2	0	29	0	0	0	0	0	13.9	1	1	1	0	>12m	still	1	98.6	85.7	28.2	Islamic	Pit Latrin	0	0	0	37	Primary school partly/fully completed	Islamic	NA	0	0	0
395	non_preg_180	31	Living without partner	Primary school	farmer	corrugated iron	24.2028	3	0	31.5	0	0	NA	0	0	13.7	1	1	1	0	>12m	still	1	98.5	85.2	32	Islamic	Pit Latrin	0	0	0	45	Primary school partly/fully completed	Christian	-1.1	0	0	0
396	non_preg_180	19	No partner	Primary school	student	not corrugated iron	21.6441	0	0	27.5	0	0	0	0	0	13.3	0	0	0	0	never	never	0	89.1	73.2	27.6	Other	Pit Latrin	0	0	0	NA	NA	NA	-1.5	0	0	0
397	preg_180	35	No partner	Primary school	farmer	corrugated iron	19.122	2	0	33	0	0	NA	1	0	7.8	1	1	0	0	>12m	never	0	85.5	75	22	Other	Pit Latrin	0	0	0	NA	NA	NA	2	0	0	0
398	preg_180	26	Living with partner	Primary school	service	corrugated iron	27.2911	1	0	28	0	0	NA	0	0	13.6	1	1	1	1	<3m	unknown	0	105.5	86.2	34	Other	Pit Latrin	0	1	0	32	None	Other	NA	0	0	0
399	preg_180	20	Living with partner	Primary school	farmer	corrugated iron	20.4503	1	0	32.5	0	0	0	0	0	13.2	1	1	0	1	<3m	never	0	89.5	75	25	Islamic	Flush	0	0	0	22	Secondary school and higher	Other	NA	0	0	0
400	non_preg_180	40	No partner	Primary school	farmer	corrugated iron	19.6143	5	0	33	0	0	0	1	0	9.7	1	1	0	1	unknown	never	0	88.5	73	25	Islamic	Pit Latrin	0	0	0	NA	NA	NA	1.1	0	0	0
401	preg_180	24	Living with partner	Primary school	service	corrugated iron	27.9794	1	0	32	0	0	NA	0	0	12.4	1	1	0	0	<3m	never	0	114.5	96	32.5	Christian	Flush	0	0	0	35	Primary school partly/fully completed	Christian	NA	0	0	0
402	non_preg_180	33	Living with partner	Primary school	farmer	corrugated iron	36.6099	3	0	29.5	1	1	0	0	1	15.7	1	1	1	1	6-12m	>12m	0	121.2	107.5	34.2	NA	Pit Latrin	0	1	0	NA	NA	NA	-1.4	1	0	0
403	non_preg_180	28	Living with partner	Secondary school and higher	business	corrugated iron	31.9311	3	0	31	0	0	0	0	0	13.6	1	0	1	0	never	still	1	100.2	92	34	Christian	Pit Latrin	0	0	0	37	Secondary school and higher	Christian	0.3	0	0	0
404	non_preg_180	29	Living with partner	Secondary school and higher	service	corrugated iron	21.8411	1	0	30.5	0	0	0	0	1	13	1	1	1	0	>12m	still	1	98	69	26.5	Other	Flush	0	0	0	NA	NA	NA	-0.6	0	0	1
405	non_preg_180	22	Living with partner	Primary school	business	corrugated iron	19.6616	2	0	28	0	0	0	0	0	14.3	1	1	0	0	>12m	never	0	91	80	26	Islamic	Pit Latrin	0	0	0	32	Primary school partly/fully completed	Islamic	NA	0	0	0
406	non_preg_180	30	Living with partner	Primary school	farmer	corrugated iron	26.1849	2	0	30.5	1	0	0	0	0	12.6	1	0	1	0	never	still	1	98	83	31	Islamic	Pit Latrin	0	1	0	NA	Primary school partly/fully completed	Islamic	-1.2	0	0	0
407	non_preg_180	20	No partner	Primary school	farmer	corrugated iron	NA	1	0	29	0	0	0	0	0	13	1	1	0	0	>12m	never	0	81.6	69.7	25	NA	Pit Latrin	0	0	0	NA	NA	NA	NA	0	0	0
408	non_preg_180	23	Living with partner	Secondary school and higher	business	corrugated iron	NA	2	0	33.5	0	0	0	0	0	13.9	1	1	1	1	unknown	still	1	85.5	68.5	22.2	Islamic	Pit Latrin	0	0	0	28	Secondary school and higher	Islamic	-0.4	0	0	0
409	non_preg_180	37	Living with partner	Primary school	farmer	corrugated iron	23.1962	7	0	29.5	0	1	0	0	0	12.8	1	1	1	0	unknown	still	1	95.3	85.2	28.7	Islamic	Pit Latrin	1	0	0	NA	Primary school partly/fully completed	Islamic	NA	0	0	0
410	non_preg_180	30	Living with partner	Primary school	farmer	corrugated iron	19.0271	5	0	29.5	0	0	NA	0	0	12.1	1	1	1	0	>12m	still	1	86.8	68.5	25	Other	Pit Latrin	0	0	0	34	Primary school partly/fully completed	Other	-0.7	0	0	0
411	non_preg_180	27	Living with partner	Primary school	business	corrugated iron	30.6966	2	0	31	0	0	NA	1	0	11.5	1	1	0	0	3-6m	never	0	114.3	100.1	32	Islamic	Flush	0	0	0	29	Primary school partly/fully completed	Christian	2.1	0	0	0
412	non_preg_180	28	Living with partner	Primary school	farmer	not corrugated iron	20.5457	3	0	29.5	0	0	0	0	1	13.5	1	1	0	0	3-6m	never	0	86	73	28	Christian	Pit Latrin	0	0	0	29	Primary school partly/fully completed	Other	1	0	1	1
413	non_preg_180	34	Living with partner	Primary school	farmer	corrugated iron	19.7294	5	0	30	0	0	1	0	0	11.6	1	1	1	0	>12m	still	1	86.5	76.5	23.5	Other	Pit Latrin	0	0	0	38	Primary school partly/fully completed	Islamic	0.7	0	0	0
414	non_preg_180	37	Living with partner	Primary school	farmer	not corrugated iron	16.9812	4	0	27.5	0	0	1	0	0	12.1	1	1	0	0	>12m	never	0	79.6	64.2	22.5	Other	Pit Latrin	0	0	0	NA	NA	NA	-1	0	0	0
415	non_preg_180	40	Living with partner	Primary school	farmer	corrugated iron	20.7008	5	0	30	0	0	0	0	1	13.5	1	1	1	0	<3m	3-6m	0	92.7	70.1	27.6	Other	Flush	1	0	0	43	Primary school partly/fully completed	Other	-1.1	0	1	0
416	non_preg_180	38	Living with partner	Primary school	farmer	corrugated iron	26.3183	4	0	31	0	0	NA	0	0	14.3	1	1	0	0	<3m	never	0	96.6	84.6	32.2	Other	Flush	0	0	0	40	Primary school partly/fully completed	Islamic	-2.9	0	0	0
417	non_preg_180	39	Living with partner	Secondary school and higher	farmer	not corrugated iron	27.8953	3	0	27.5	0	1	0	0	0	13.5	1	1	0	0	6-12m	never	0	102.6	86.2	28.2	Christian	Pit Latrin	0	1	0	45	Primary school partly/fully completed	Islamic	-0.4	0	0	0
418	non_preg_180	27	Living with partner	Secondary school and higher	service	corrugated iron	33.2549	1	0	30.5	0	1	NA	1	1	13.4	1	0	1	1	never	6-12m	0	116	109.3	33.4	Islamic	Pit Latrin	0	1	0	29	Primary school partly/fully completed	Islamic	0.9	0	1	1
419	non_preg_180	33	No partner	Primary school	farmer	corrugated iron	18.6889	2	0	32	0	0	NA	0	0	13.3	1	0	1	0	never	>12m	0	83.5	71	24	Islamic	Flush	0	0	0	NA	NA	NA	NA	0	0	0
420	non_preg_180	32	No partner	Primary school	business	corrugated iron	21.9556	2	0	34.5	0	0	NA	1	0	13.6	1	1	1	1	unknown	>12m	1	96.8	80.2	26.8	NA	Flush	0	0	0	NA	NA	NA	0.1	0	0	0
421	non_preg_180	35	Living with partner	Primary school	housewife	corrugated iron	26.3146	3	0	28	0	0	0	0	0	9.7	1	1	1	1	6-12m	unknown	0	103.5	91.2	31.6	Other	Flush	0	0	0	45	Secondary school and higher	Other	2.7	0	0	0
422	non_preg_180	30	Living without partner	Primary school	farmer	corrugated iron	19.5209	3	0	32.5	0	0	NA	0	1	12.3	1	1	0	1	unknown	never	0	92.3	72.2	25.8	Other	Flush	0	0	0	38	Secondary school and higher	Other	-1.7	1	0	1
423	non_preg_180	27	Living with partner	Primary school	farmer	corrugated iron	24.4752	2	0	29.5	0	0	NA	1	0	11.1	1	0	1	0	never	still	1	90	84	29.3	Islamic	Pit Latrin	0	0	0	NA	NA	NA	-0.3	0	0	0
424	non_preg_180	33	No partner	Primary school	farmer	not corrugated iron	21.4906	3	0	15	0	0	0	0	1	13.3	1	1	1	0	6-12m	unknown	0	95.5	76.5	28	Other	Pit Latrin	0	0	0	NA	NA	NA	-1	1	0	0
425	non_preg_180	28	Living with partner	Primary school	farmer	not corrugated iron	22.6183	2	0	27.5	0	0	0	0	0	12.9	1	1	0	0	<3m	never	0	98.5	76	26	Christian	Pit Latrin	0	0	0	NA	NA	NA	-0.8	0	0	0
426	preg_180	20	Living with partner	Primary school	farmer	corrugated iron	24.0625	1	0	32.5	0	0	NA	0	0	11.2	0	0	0	0	never	never	0	98	84.5	28.5	Islamic	Flush	0	0	0	25	Primary school partly/fully completed	Islamic	NA	0	0	0
427	non_preg_180	29	Living with partner	Primary school	farmer	not corrugated iron	22.8862	3	0	32	0	0	NA	0	0	13.7	1	1	1	0	<3m	still	1	92	72.5	26.5	Islamic	Pit Latrin	0	0	0	NA	Primary school partly/fully completed	Islamic	-2.4	0	0	0
428	preg_180	33	Living with partner	Primary school	business	corrugated iron	23.4441	2	0	27.5	0	0	NA	0	0	14.2	1	0	1	0	never	still	1	97	82.5	29.5	Islamic	Flush	0	0	0	NA	Primary school partly/fully completed	Christian	-1.9	0	0	0
429	non_preg_180	23	Living without partner	Primary school	professional	corrugated iron	25.0505	0	0	27.5	0	0	0	1	0	12.2	0	0	0	0	never	never	0	107	86.5	32.5	Islamic	Pit Latrin	0	0	0	NA	Secondary school and higher	Islamic	NA	0	0	0
430	preg_180	25	Living with partner	Primary school	farmer	not corrugated iron	19.0219	1	0	29	0	0	NA	0	0	12.8	1	1	0	0	<3m	never	0	91	75.2	26.5	Islamic	Pit Latrin	0	0	0	34	Primary school partly/fully completed	Islamic	NA	0	0	0
431	non_preg_180	22	Living with partner	Primary school	farmer	not corrugated iron	20.1632	1	0	NA	0	0	NA	0	0	6.5	0	0	0	0	never	never	0	88	77	23	Islamic	Pit Latrin	0	0	0	23	Primary school partly/fully completed	Islamic	-1.2	0	0	0
432	preg_180	21	Living with partner	Primary school	farmer	corrugated iron	19.9573	2	0	27.5	0	0	NA	0	0	13.6	1	1	0	0	<3m	never	0	86.5	71	27	Other	Pit Latrin	0	0	0	NA	NA	NA	NA	0	0	0
433	preg_180	35	Living with partner	Primary school	farmer	corrugated iron	21.6857	4	0	27.5	0	0	NA	0	0	11.5	1	1	0	0	<3m	never	0	80.5	70	27.1	Islamic	Pit Latrin	0	1	0	NA	Primary school partly/fully completed	Islamic	NA	0	0	0
434	preg_180	38	Living with partner	Primary school	farmer	not corrugated iron	22.3537	7	0	27.5	0	0	NA	0	0	9.7	1	1	1	1	6-12m	unknown	0	91	76	25.5	Christian	Pit Latrin	0	0	0	NA	Primary school partly/fully completed	Islamic	NA	0	0	0
435	non_preg_180	32	Living with partner	None	farmer	not corrugated iron	23.1521	5	0	32	0	0	NA	0	0	12.7	1	1	0	0	<3m	never	0	90	78	28.1	Islamic	Pit Latrin	0	0	0	45	Primary school partly/fully completed	Islamic	NA	0	0	0
436	non_preg_180	18	Living without partner	Primary school	housewife	not corrugated iron	28.2654	1	0	26	0	1	NA	0	1	13.9	0	0	0	0	never	never	0	97	90.5	30.9	Islamic	Pit Latrin	0	0	0	22	Primary school partly/fully completed	Christian	-2.9	0	0	1
437	non_preg_180	39	Living with partner	Primary school	farmer	corrugated iron	26.5582	4	0	30	0	0	NA	0	0	10.5	1	1	1	0	unknown	still	1	96	91	31.5	Islamic	Pit Latrin	0	0	0	NA	Primary school partly/fully completed	Islamic	NA	0	0	0
438	non_preg_180	30	Living with partner	None	farmer	corrugated iron	27.0721	5	0	32	0	0	NA	0	0	12.8	1	0	1	0	never	still	1	96.5	85	30	Islamic	Pit Latrin	0	0	0	40	Primary school partly/fully completed	Islamic	0.6	0	0	0
439	non_preg_180	36	Living with partner	Primary school	farmer	corrugated iron	25.503	4	0	31.5	0	0	NA	0	0	13.7	1	1	1	0	6-12m	6-12m	0	102.4	94	30.5	Christian	Pit Latrin	0	0	0	49	Primary school partly/fully completed	Christian	0.1	0	0	0
440	non_preg_180	18	Living without partner	Primary school	farmer	corrugated iron	20.11	1	0	32	0	0	NA	0	0	12.2	0	0	0	0	never	never	0	85.5	68.5	24.8	Islamic	Pit Latrin	0	0	0	20	Primary school partly/fully completed	Islamic	NA	0	0	0
441	non_preg_180	20	No partner	Secondary school and higher	professional	not corrugated iron	24.0172	0	0	33	0	0	NA	0	0	9	0	0	0	0	never	never	0	93.8	77.2	27	NA	Pit Latrin	0	0	0	NA	NA	NA	1.6	0	0	0
442	non_preg_180	39	Living with partner	Primary school	farmer	corrugated iron	20.0539	6	0	33	0	0	NA	0	0	9.6	1	1	1	0	3-6m	still	1	94	86	28	Islamic	Pit Latrin	0	0	0	NA	None	Islamic	1.1	0	0	0
443	preg_180	18	No partner	Secondary school and higher	service	corrugated iron	23.2674	0	0	28	0	0	NA	0	1	14	1	0	0	1	never	never	1	92.2	72	28	Islamic	Flush	0	0	0	NA	NA	NA	-0.7	0	0	1
444	non_preg_180	29	Living with partner	Primary school	farmer	corrugated iron	20.1562	3	0	29	0	0	0	0	0	12.8	1	1	1	1	>12m	still	1	90.5	79.4	27	Islamic	Pit Latrin	0	0	0	31	Primary school partly/fully completed	Islamic	-0.1	0	0	0
445	non_preg_180	30	Living with partner	Primary school	farmer	corrugated iron	21.884	2	0	31.5	0	0	0	0	1	9.4	1	1	0	1	>12m	never	0	92.3	79.6	30.5	Islamic	Pit Latrin	0	0	0	40	Primary school partly/fully completed	Islamic	0.1	0	1	1
446	preg_180	32	Living with partner	Primary school	farmer	corrugated iron	28.512	4	0	NA	0	0	0	0	0	12.8	1	1	1	1	unknown	still	1	108.4	104.3	31	Islamic	Pit Latrin	0	0	0	35	Primary school partly/fully completed	Islamic	0.4	0	0	0
447	non_preg_180	19	No partner	Secondary school and higher	housewife	corrugated iron	NA	0	0	32	0	0	0	0	0	12	0	0	0	0	never	never	0	90	70	25.5	Christian	Pit Latrin	0	0	0	NA	NA	NA	0	0	0	0
448	non_preg_180	40	Living with partner	Primary school	farmer	corrugated iron	NA	4	0	29	0	0	NA	0	0	11.9	1	1	1	1	>12m	>12m	0	102.8	91.3	31.6	Islamic	Pit Latrin	0	1	0	60	Primary school partly/fully completed	Islamic	NA	0	0	0
449	non_preg_180	32	Living with partner	Primary school	service	corrugated iron	NA	1	0	31	0	0	NA	0	1	10.2	1	0	1	1	never	>12m	0	88.9	71.8	24.8	Other	Pit Latrin	0	1	0	41	Secondary school and higher	Other	0.9	0	0	1
450	non_preg_180	27	Living with partner	Secondary school and higher	housewife	corrugated iron	26.7988	0	0	30.5	0	0	0	0	0	14	0	0	0	0	never	never	0	96.2	87	31	Christian	Flush	0	0	0	30	Primary school partly/fully completed	Islamic	-3.8	0	0	0
451	non_preg_180	33	Living with partner	Primary school	farmer	not corrugated iron	28.7556	5	0	29	0	1	1	0	0	11.1	1	1	1	1	3-6m	still	1	98	87	31.3	Islamic	Pit Latrin	0	0	0	NA	Primary school partly/fully completed	Islamic	-0.2	0	0	0
452	non_preg_180	38	Living with partner	Primary school	farmer	corrugated iron	17.0718	4	0	NA	0	0	NA	0	0	12.7	1	1	0	0	>12m	never	0	77.5	69.8	22.2	Islamic	Pit Latrin	0	1	0	NA	Primary school partly/fully completed	Islamic	-0.8	0	0	0
453	non_preg_180	33	Living with partner	Primary school	farmer	corrugated iron	33.1504	3	0	31.5	0	0	NA	0	0	12.9	1	1	0	0	<3m	never	0	112.3	107.7	38.7	Christian	Flush	0	0	0	NA	Secondary school and higher	Christian	0	0	0	0
454	preg_180	29	Living with partner	Primary school	farmer	corrugated iron	36.7865	5	0	NA	0	0	0	0	0	9.5	1	1	0	0	6-12m	never	0	130.4	118.1	37.6	Islamic	Flush	0	0	1	33	Primary school partly/fully completed	Islamic	NA	0	0	0
455	preg_180	32	Living with partner	Primary school	farmer	corrugated iron	22.4552	3	0	27.5	0	0	NA	0	0	12.8	1	1	1	0	<3m	unknown	0	91.4	81.1	26.7	Islamic	Pit Latrin	0	1	0	45	Primary school partly/fully completed	Islamic	0.4	0	0	0
456	preg_180	26	Living with partner	Secondary school and higher	professional	corrugated iron	28.653	1	0	29	0	1	NA	0	0	14.2	1	1	1	1	<3m	still	1	104	88	32.5	Islamic	Flush	0	0	0	28	Secondary school and higher	Islamic	NA	0	0	0
457	preg_180	27	Living with partner	Primary school	housewife	corrugated iron	23.255	1	0	31.5	0	0	NA	0	0	12.7	0	0	0	0	never	never	0	99	86.5	28	Christian	Flush	0	0	0	27	Secondary school and higher	Christian	NA	0	0	0
458	non_preg_180	38	Living with partner	Primary school	farmer	not corrugated iron	24.4635	3	0	30	0	0	NA	0	1	13.4	1	1	0	0	>12m	never	0	98	95.3	34	Other	Pit Latrin	0	0	0	NA	Primary school partly/fully completed	Other	-0.9	0	1	0
459	non_preg_180	23	Living with partner	Secondary school and higher	housewife	corrugated iron	31.5256	1	0	32.5	0	0	NA	0	0	11.4	0	0	0	0	never	never	0	108	92	28	Islamic	Flush	0	0	0	29	Primary school partly/fully completed	Islamic	-0.5	0	0	0
460	non_preg_180	29	NA	Secondary school and higher	business	corrugated iron	35.8728	0	0	25.5	1	0	0	0	0	12.6	1	0	1	1	never	<3m	0	110.4	103.5	37.3	Islamic	Pit Latrin	1	0	0	NA	Secondary school and higher	Islamic	0	0	0	0
461	preg_180	25	Living without partner	Primary school	farmer	corrugated iron	22.3126	2	0	NA	1	0	NA	0	1	10.7	1	1	0	0	>12m	never	0	96	71	NA	Islamic	Pit Latrin	0	0	0	28	Secondary school and higher	Other	NA	1	0	0
462	preg_180	25	Living with partner	Primary school	housewife	corrugated iron	34.0176	1	0	32.5	0	1	NA	0	0	12.9	1	1	0	0	>12m	never	0	119.5	110.5	38.1	Islamic	Pit Latrin	0	0	0	42	Primary school partly/fully completed	Islamic	NA	0	0	0
463	preg_180	32	Living with partner	Primary school	farmer	not corrugated iron	20.8457	4	0	28	0	0	0	0	1	12.1	1	1	0	1	<3m	never	0	83	79.5	27.1	Islamic	Pit Latrin	0	0	0	33	Primary school partly/fully completed	Islamic	0.2	0	1	0
464	preg_180	20	Living with partner	Primary school	farmer	corrugated iron	22.9774	1	0	31.5	0	0	0	0	0	11.9	1	1	0	0	3-6m	never	0	93.4	78.2	28.4	Other	Flush	0	0	0	NA	Primary school partly/fully completed	Other	NA	0	0	0
465	preg_180	23	Living with partner	Secondary school and higher	housewife	corrugated iron	31.8066	1	0	32	0	0	0	0	0	14.2	1	1	1	1	>12m	>12m	0	110.6	105.9	37.8	Islamic	Flush	0	0	0	30	Primary school partly/fully completed	Islamic	-2.2	0	0	0
466	non_preg_180	36	Living with partner	Primary school	farmer	corrugated iron	18.873	2	0	28	0	0	0	0	1	11.3	1	1	1	0	>12m	unknown	0	79	68	25.4	Christian	Pit Latrin	0	0	0	38	Primary school partly/fully completed	Islamic	0.3	0	0	1
467	non_preg_180	30	Living with partner	Primary school	farmer	corrugated iron	34.2798	3	0	29	0	0	0	0	0	13.2	1	1	0	1	<3m	never	0	110.2	105.3	37	Islamic	Pit Latrin	0	0	0	40	Primary school partly/fully completed	Islamic	-0.6	0	0	0
468	non_preg_180	30	Living with partner	None	farmer	corrugated iron	20.6084	2	0	31.5	0	0	0	0	1	11.8	1	1	0	1	3-6m	never	0	90.6	81	26.9	Islamic	Pit Latrin	0	0	0	35	Primary school partly/fully completed	Islamic	-1.2	1	0	0
469	preg_180	27	Living with partner	Primary school	business	corrugated iron	22.8146	3	0	28	0	1	0	0	0	13.6	1	1	1	1	3-6m	still	1	90.2	73	29.5	Islamic	Pit Latrin	0	0	0	32	Primary school partly/fully completed	Islamic	0.2	0	0	0
470	non_preg_180	19	Living without partner	Secondary school and higher	student	corrugated iron	19.7224	0	0	35	0	0	0	0	0	13.8	0	0	0	0	never	never	0	90.7	70.4	23.4	Christian	Flush	0	0	0	NA	NA	Christian	0.3	0	0	0
471	preg_180	18	Living without partner	Primary school	housewife	corrugated iron	21.2259	0	0	31	0	0	0	0	0	13.9	0	0	0	0	never	never	0	88.3	68.8	26	Islamic	Pit Latrin	0	0	0	25	Primary school partly/fully completed	Islamic	-0.4	0	0	0
472	preg_180	25	Living with partner	None	farmer	not corrugated iron	21.5045	4	0	32	0	0	0	0	0	12	1	0	1	0	never	still	1	88	70.5	28	Islamic	Pit Latrin	0	0	0	35	Primary school partly/fully completed	Islamic	-1.2	0	0	0
473	preg_180	24	Living with partner	Primary school	farmer	corrugated iron	27.8125	3	0	30	0	0	0	0	0	12.6	1	1	0	0	3-6m	never	0	105	87	30.8	Islamic	Pit Latrin	1	0	0	25	Primary school partly/fully completed	Islamic	NA	0	0	0
474	non_preg_180	30	Living with partner	Primary school	farmer	not corrugated iron	NA	5	0	32	0	0	0	0	0	13.4	1	1	0	0	6-12m	never	0	90.5	73.5	24.5	Islamic	Pit Latrin	0	0	0	30	Primary school partly/fully completed	Islamic	-1.2	0	0	0
475	preg_180	20	No partner	Primary school	housewife	corrugated iron	20.794	2	0	31.5	0	0	0	0	0	13.6	1	1	0	0	>12m	never	0	90	80	26	Islamic	Pit Latrin	0	0	0	NA	NA	NA	NA	0	0	0
476	non_preg_180	37	Living with partner	None	farmer	corrugated iron	21.2987	5	0	32	0	0	0	0	0	12.4	1	1	0	0	3-6m	never	0	99	71	27.5	Islamic	Pit Latrin	0	0	0	40	Primary school partly/fully completed	Islamic	0.6	0	0	0
477	non_preg_180	21	Living without partner	Secondary school and higher	housewife	corrugated iron	21.5911	0	0	NA	1	0	0	0	1	9.3	0	0	0	0	never	never	0	91	76.4	28.6	Islamic	Pit Latrin	0	0	0	27	Secondary school and higher	Islamic	1.7	0	1	1
478	preg_180	39	Living without partner	None	farmer	not corrugated iron	20.4195	4	0	33	0	0	0	0	0	12.9	1	1	0	0	>12m	never	0	86	71	25	Islamic	Pit Latrin	0	0	0	NA	Primary school partly/fully completed	Islamic	NA	0	0	0
479	non_preg_180	39	Living with partner	Primary school	housewife	not corrugated iron	18.6445	2	0	NA	0	0	0	1	1	11.4	0	0	0	0	never	never	0	80	69	23	Islamic	No toilet	0	0	0	42	None	Islamic	0.3	0	1	1
480	preg_180	21	Living without partner	Secondary school and higher	housewife	corrugated iron	21.6583	1	0	31.5	0	0	0	0	0	12.2	1	1	0	0	unknown	never	0	88	76.5	27	Islamic	Pit Latrin	0	0	0	22	Primary school partly/fully completed	Islamic	NA	0	0	0
481	non_preg_180	21	Living with partner	Primary school	housewife	corrugated iron	20.6511	1	0	29	0	0	0	0	0	14	1	1	1	1	6-12m	still	1	81.6	69	25	Other	Pit Latrin	0	0	0	30	Primary school partly/fully completed	Other	0	0	0	0
482	non_preg_180	34	Living without partner	Primary school	farmer	corrugated iron	22.9774	2	0	32.5	0	0	0	0	0	11.9	1	1	0	1	unknown	never	0	104.3	89.9	29.3	Islamic	Pit Latrin	1	0	0	NA	Primary school partly/fully completed	Islamic	NA	0	0	0
483	non_preg_180	23	Living with partner	Primary school	housewife	corrugated iron	27.9558	1	0	31	0	0	0	0	0	12.6	1	1	0	0	<3m	never	0	103	88.5	31.5	Islamic	Pit Latrin	0	0	0	35	Primary school partly/fully completed	Islamic	-0.5	0	0	0
484	non_preg_180	34	Living with partner	Primary school	farmer	corrugated iron	16.0804	5	0	33	0	0	0	0	1	14.5	1	1	0	0	6-12m	never	0	77.2	60	22	Islamic	Pit Latrin	0	0	0	40	Secondary school and higher	Islamic	0.6	0	0	1
485	non_preg_180	35	No partner	Primary school	farmer	corrugated iron	31.1265	4	0	30	0	0	0	0	1	11.2	1	1	1	0	>12m	still	1	109	98	33.5	Islamic	Pit Latrin	0	0	0	NA	NA	NA	1.1	0	1	0
486	non_preg_180	38	Living with partner	Primary school	farmer	corrugated iron	17.2156	5	0	31	0	0	0	0	0	12.4	0	0	0	0	never	never	0	80	67	22.5	Islamic	Pit Latrin	0	0	0	41	Primary school partly/fully completed	Islamic	-0.1	0	0	0
487	non_preg_180	26	Living without partner	Primary school	farmer	corrugated iron	17.8045	2	0	31.5	0	0	0	0	0	6.8	0	0	0	0	never	never	0	80.5	66.5	22.2	Islamic	Pit Latrin	0	0	0	30	Primary school partly/fully completed	Islamic	2.8	0	0	0
488	preg_180	19	Living with partner	Primary school	farmer	corrugated iron	22.069	0	0	NA	0	0	NA	0	0	12	0	0	0	0	never	never	0	89	79	27	Islamic	Pit Latrin	0	0	0	25	Primary school partly/fully completed	Islamic	NA	0	0	0
489	non_preg_180	36	Living with partner	Primary school	business	corrugated iron	21.6642	5	0	31.5	0	0	0	0	0	12.4	1	1	1	0	unknown	still	1	96.7	80	26.7	Islamic	Pit Latrin	0	0	0	42	Primary school partly/fully completed	Islamic	-0.8	0	0	0
490	non_preg_180	20	Living without partner	Secondary school and higher	housewife	corrugated iron	26.4378	0	0	60	0	0	0	0	1	11.8	0	0	0	0	never	never	0	100.8	86.5	29.9	Islamic	Pit Latrin	0	0	0	NA	NA	NA	1.5	0	1	0
491	non_preg_180	35	Living with partner	Primary school	farmer	corrugated iron	20.0427	4	0	31.5	0	0	0	0	1	12.9	1	1	0	0	3-6m	never	0	91.5	79	27.2	Islamic	Flush	0	0	0	36	Primary school partly/fully completed	Islamic	-1.9	0	1	0
492	non_preg_180	37	Living with partner	Primary school	farmer	corrugated iron	26.7354	5	0	30	0	0	0	0	1	14.3	0	0	0	0	never	never	0	98	92	31.2	Islamic	Pit Latrin	0	0	0	38	Secondary school and higher	Christian	-1.3	0	0	1
493	non_preg_180	37	Living with partner	Primary school	farmer	not corrugated iron	23.6275	4	0	30	0	0	0	0	0	13.1	0	0	0	0	never	never	0	95	84	30	Islamic	Pit Latrin	0	0	0	48	Primary school partly/fully completed	Islamic	-1	0	0	0
494	preg_180	21	Living with partner	Secondary school and higher	farmer	corrugated iron	24.9425	1	0	32	0	0	0	0	0	12.6	1	0	0	1	never	never	0	99.2	83.6	28.2	Islamic	Pit Latrin	0	0	0	26	Secondary school and higher	Islamic	NA	0	0	0
495	non_preg_180	35	No partner	Primary school	farmer	not corrugated iron	21.6409	3	0	30	0	0	NA	0	0	13.6	0	0	0	0	never	never	0	86	76.5	26.3	Islamic	Pit Latrin	0	0	0	NA	NA	NA	-4.4	0	0	0
496	non_preg_180	32	Living with partner	Primary school	farmer	corrugated iron	29.8533	4	0	30	0	0	NA	0	0	15	1	1	0	0	3-6m	never	0	98.5	91.4	33.5	Islamic	Pit Latrin	0	0	0	39	Primary school partly/fully completed	Islamic	-2.2	0	0	0
497	preg_180	32	Living with partner	Primary school	farmer	not corrugated iron	21.4263	3	0	NA	0	0	NA	0	0	12.7	1	1	0	0	>12m	never	0	89.7	81	23.9	Islamic	Pit Latrin	0	1	0	NA	Primary school partly/fully completed	Islamic	NA	0	0	0
498	non_preg_180	20	Living with partner	Primary school	farmer	corrugated iron	27.874	1	0	30	0	0	NA	0	0	13.1	1	1	0	0	6-12m	never	0	98.7	89.5	33.4	Islamic	Pit Latrin	0	0	0	23	Primary school partly/fully completed	Islamic	-1.7	0	0	0
499	preg_180	18	Living with partner	Primary school	housewife	not corrugated iron	22.6843	0	0	31.5	0	0	0	0	0	12.3	0	0	0	0	never	never	0	96.3	81.6	26	Islamic	Pit Latrin	0	0	0	24	Secondary school and higher	Islamic	-0.5	0	0	0
500	non_preg_180	30	Living with partner	Primary school	farmer	not corrugated iron	28.6012	0	0	33	0	0	0	0	0	11.2	0	0	0	0	never	never	0	106.2	88.5	31.4	Islamic	Pit Latrin	0	0	0	40	Primary school partly/fully completed	Islamic	0.2	0	0	0
501	non_preg_180	18	Living with partner	Primary school	housewife	not corrugated iron	20.3938	1	0	32	0	0	0	0	0	12.1	0	0	0	0	never	never	0	88	NA	27	Other	Pit Latrin	0	0	0	37	Primary school partly/fully completed	Other	NA	0	0	0
502	non_preg_180	19	No partner	Primary school	service	corrugated iron	20.6667	0	0	31.5	0	0	0	0	0	11.8	0	0	0	0	never	never	0	84.5	72.5	23	Islamic	Pit Latrin	0	0	0	NA	NA	NA	0.2	0	0	0
503	non_preg_180	28	Living with partner	Primary school	business	corrugated iron	31.6406	2	0	22	0	0	0	0	1	13.3	1	1	0	1	unknown	never	1	112.7	99.9	37.5	Islamic	Flush	0	0	0	34	Secondary school and higher	Islamic	0.3	0	1	0
504	non_preg_180	30	Living with partner	Primary school	farmer	corrugated iron	32.0894	2	0	31.5	0	1	0	0	0	13.9	1	1	0	0	<3m	never	0	103	95	30.5	Other	Flush	0	0	0	42	Primary school partly/fully completed	Christian	-1.1	0	0	0
505	non_preg_180	25	Living with partner	Primary school	farmer	corrugated iron	27.2392	2	0	45	0	0	0	0	0	15	1	1	0	0	<3m	never	0	102.7	89.4	31.6	Other	Pit Latrin	1	0	0	32	NA	Other	-3.7	0	0	0
506	non_preg_180	23	Living with partner	Secondary school and higher	farmer	not corrugated iron	25.1068	0	0	29	0	0	0	0	1	10.8	1	0	1	1	never	6-12m	0	99	82	28.2	Other	Pit Latrin	0	0	0	24	Primary school partly/fully completed	Islamic	0.6	0	1	1
507	non_preg_180	19	No partner	Secondary school and higher	service	corrugated iron	19.6936	0	0	29	0	0	0	0	0	11.7	0	0	0	0	never	never	0	87	72	23.5	Islamic	Pit Latrin	0	0	0	NA	NA	NA	0.1	0	0	0
508	non_preg_180	27	No partner	Secondary school and higher	farmer	corrugated iron	29.7629	1	0	30.5	0	0	0	1	1	15.2	1	1	1	0	<3m	6-12m	0	107	99	33.5	Christian	Pit Latrin	0	0	0	NA	NA	NA	0.3	0	1	0
509	non_preg_180	22	Living without partner	Primary school	service	corrugated iron	20.794	0	0	32	0	0	0	0	0	10.2	0	0	0	0	never	never	0	90	84	26.5	Christian	Pit Latrin	0	0	0	24	Secondary school and higher	Islamic	NA	0	0	0
510	non_preg_180	25	No partner	Primary school	farmer	corrugated iron	15.3543	2	0	30	0	0	0	0	1	12.7	1	1	1	0	<3m	still	1	82	70	21.5	Christian	Pit Latrin	0	0	0	NA	NA	NA	NA	0	0	1
511	non_preg_180	18	Living without partner	Secondary school and higher	student	corrugated iron	22.5161	0	0	29.5	0	0	0	1	1	12.6	1	0	1	1	never	still	1	94.8	81	27	Islamic	Pit Latrin	0	0	0	NA	NA	NA	-0.2	0	0	1
512	preg_180	25	No partner	Secondary school and higher	business	corrugated iron	19.1016	0	0	30.5	0	0	0	0	1	13	0	0	0	0	never	never	0	85.5	62.2	24	Islamic	Pit Latrin	0	0	0	NA	NA	NA	-0.5	1	0	1
513	non_preg_180	23	Living with partner	Secondary school and higher	housewife	corrugated iron	27.8516	0	0	29	0	0	0	0	0	14.8	1	1	0	1	unknown	never	0	104.5	80.5	30	Islamic	Pit Latrin	0	0	0	NA	NA	NA	0.2	0	0	0
514	non_preg_180	25	Living with partner	Primary school	farmer	corrugated iron	19.2901	0	0	29.5	0	0	NA	1	1	12.4	0	0	0	0	never	never	0	79	73	24	Islamic	Pit Latrin	0	0	0	NA	Primary school partly/fully completed	Islamic	-0.4	0	0	1
515	non_preg_180	26	Living with partner	Primary school	farmer	corrugated iron	21.2312	0	0	29.5	0	0	0	0	0	12.3	1	1	1	0	>12m	unknown	0	87	76	26	Islamic	Flush	0	1	0	NA	Primary school partly/fully completed	Islamic	-0.2	0	0	0
516	preg_180	30	No partner	Primary school	farmer	not corrugated iron	NA	5	0	29	0	1	0	0	0	12	1	1	1	0	3-6m	3-6m	0	90.2	81.6	28.1	Other	Pit Latrin	0	0	0	NA	NA	NA	NA	0	0	0
517	non_preg_180	21	Living without partner	Primary school	business	corrugated iron	29.8222	0	0	29.5	0	0	0	0	0	12.3	1	1	1	0	3-6m	still	1	104	91.1	33	Christian	Pit Latrin	0	0	0	23	Secondary school and higher	Islamic	NA	0	0	0
518	non_preg_180	25	No partner	Primary school	farmer	not corrugated iron	21.6761	1	0	29	0	0	0	0	0	12.6	0	0	0	0	never	never	0	92	86	26.5	Islamic	Pit Latrin	0	1	0	NA	NA	NA	-0.7	0	0	0
519	non_preg_180	19	No partner	Primary school	housewife	not corrugated iron	19.0443	1	0	32.5	0	1	0	0	0	9.5	1	0	0	1	never	never	1	86.2	69.9	26.3	Islamic	Pit Latrin	0	0	0	NA	NA	NA	3	0	0	0
520	non_preg_180	39	Living with partner	Primary school	farmer	not corrugated iron	15.6641	4	0	32	0	0	0	0	0	13.3	1	1	0	0	>12m	never	0	81	69.5	22.4	Islamic	No toilet	0	0	0	40	Primary school partly/fully completed	Islamic	-0.3	0	0	0
521	non_preg_180	19	Living with partner	Secondary school and higher	service	corrugated iron	23.0681	0	0	27.5	0	0	0	0	0	13	0	0	0	0	never	never	0	96.2	74	25.5	Other	Pit Latrin	0	0	0	22	Secondary school and higher	Islamic	0.4	0	0	0
522	non_preg_180	37	Living without partner	Primary school	farmer	corrugated iron	20.0773	4	0	30	0	0	0	1	1	12.8	1	1	1	0	unknown	unknown	1	92.3	73.9	25.2	Islamic	Pit Latrin	0	0	0	NA	NA	NA	-2	1	0	0
523	non_preg_180	31	No partner	None	farmer	not corrugated iron	18.1061	3	0	29.5	0	0	0	0	0	10.7	1	1	0	1	unknown	never	0	85.3	68	24.1	Islamic	Pit Latrin	0	0	0	NA	NA	NA	0.7	0	0	0
524	non_preg_180	37	Living with partner	Primary school	farmer	not corrugated iron	23.0934	3	0	NA	0	0	0	0	0	12.1	1	1	0	0	unknown	never	0	91.1	87	28.5	Islamic	Pit Latrin	0	0	0	NA	Primary school partly/fully completed	Islamic	0.7	0	0	0
525	non_preg_180	27	No partner	Primary school	farmer	corrugated iron	21.9805	2	0	38	0	0	0	0	0	9.2	1	0	1	1	never	>12m	0	95.4	81.5	27.5	Islamic	Pit Latrin	0	1	0	NA	NA	NA	0.6	0	0	0
526	preg_180	38	Living with partner	Primary school	housewife	corrugated iron	27.5492	3	0	31.5	0	0	0	0	0	11.8	1	1	0	0	>12m	never	0	108	90.5	33	Christian	Pit Latrin	0	0	0	50	Primary school partly/fully completed	Christian	0.3	0	0	0
527	non_preg_180	39	No partner	None	business	corrugated iron	33.9433	4	0	32	0	0	0	0	0	13.7	1	1	1	0	>12m	>12m	0	112.2	108.5	32.4	Christian	Pit Latrin	0	1	0	NA	NA	NA	-2.5	0	0	0
528	non_preg_180	25	Living without partner	Primary school	farmer	not corrugated iron	19.5081	1	0	38.5	0	0	0	0	0	12.3	1	0	1	1	never	3-6m	1	86.3	71.5	24.5	Other	Pit Latrin	0	0	0	NA	NA	NA	2.1	0	0	0
529	non_preg_180	32	Living with partner	Primary school	farmer	corrugated iron	22.1607	3	0	32	1	1	0	0	0	10.5	1	1	1	0	>12m	still	1	93.5	75	26.7	Islamic	Pit Latrin	0	0	0	42	Primary school partly/fully completed	Islamic	1.2	0	0	0
530	preg_180	19	Living with partner	Primary school	farmer	not corrugated iron	21.7159	1	0	31.5	0	0	0	0	0	12.4	0	0	0	0	never	never	0	91	78.7	29.5	Islamic	Pit Latrin	0	0	0	23	Primary school partly/fully completed	Islamic	NA	0	0	0
531	non_preg_180	20	Living with partner	Primary school	farmer	corrugated iron	20.7716	2	0	32	0	0	NA	0	0	8.8	1	0	1	0	never	still	1	88	75	24.5	Islamic	Pit Latrin	0	0	0	30	Primary school partly/fully completed	Islamic	0.7	0	0	0
532	non_preg_180	20	Living without partner	Secondary school and higher	housewife	corrugated iron	22.7444	0	0	29	0	0	0	0	1	14.3	0	0	0	0	never	never	0	95	79.5	27	Islamic	Pit Latrin	0	0	0	NA	NA	NA	-1.6	1	1	1
533	preg_180	38	Living with partner	Primary school	farmer	corrugated iron	29.9556	3	0	31.5	0	0	0	0	0	13.7	1	1	0	0	unknown	never	0	102.5	96	33	Islamic	Flush	0	0	0	40	Primary school partly/fully completed	Islamic	NA	0	0	0
534	non_preg_180	33	Living with partner	Secondary school and higher	farmer	corrugated iron	21.0956	2	0	30	0	0	0	0	1	12.9	1	1	0	0	6-12m	never	0	82.5	72.5	27.1	Islamic	Pit Latrin	0	0	0	NA	NA	NA	-1	0	1	0
535	non_preg_180	24	Living with partner	Primary school	farmer	corrugated iron	29.162	2	0	29	0	0	0	0	1	13.4	1	1	0	0	>12m	never	0	106.2	86	32	Islamic	Pit Latrin	0	0	0	32	Primary school partly/fully completed	Islamic	-0.6	0	1	0
536	preg_180	22	No partner	Primary school	farmer	not corrugated iron	22.8729	2	0	29	0	0	0	0	0	12.2	0	0	0	0	never	never	0	95	77	27.4	Islamic	Pit Latrin	0	0	0	NA	NA	NA	-1.4	0	0	0
537	non_preg_180	29	Living with partner	Primary school	housewife	corrugated iron	31.0797	2	0	31	0	1	0	0	1	12.9	1	1	0	0	>12m	never	0	105.4	89.1	30.5	Islamic	Flush	0	0	0	NA	Primary school partly/fully completed	Islamic	-0.8	0	0	1
538	non_preg_180	29	Living with partner	None	farmer	corrugated iron	20.5396	2	0	36	0	1	1	1	0	12	0	0	0	0	never	never	0	84.2	67.1	23.4	Christian	Pit Latrin	0	0	0	39	Primary school partly/fully completed	Islamic	0.3	0	0	0
539	preg_180	35	Living with partner	Primary school	farmer	not corrugated iron	28.3472	5	0	31.5	0	0	0	1	0	15.8	1	1	0	0	<3m	never	0	99.4	91.4	30.6	Christian	Pit Latrin	0	0	0	40	Primary school partly/fully completed	Christian	-2.8	0	0	0
540	preg_180	21	Living with partner	None	farmer	not corrugated iron	22.8444	3	0	30	0	0	NA	0	1	11.5	1	1	0	0	>12m	never	0	95.3	87.8	25.8	Islamic	Pit Latrin	0	0	0	35	None	Islamic	0	0	1	0
541	non_preg_180	31	Living with partner	Primary school	farmer	corrugated iron	32.3484	3	0	32	0	0	0	0	1	13.3	1	1	0	0	6-12m	never	0	119	106.5	37.5	Islamic	Flush	0	0	0	34	Primary school partly/fully completed	Islamic	-0.6	0	1	1
542	non_preg_180	27	Living with partner	Primary school	farmer	corrugated iron	16.25	2	0	NA	0	0	0	0	0	14	1	1	0	0	3-6m	never	0	85.5	63	24	Other	Pit Latrin	0	0	0	NA	NA	NA	-0.9	0	0	0
543	non_preg_180	35	Living without partner	Primary school	housewife	not corrugated iron	23.6146	5	0	29.5	0	1	1	1	0	10.5	1	1	1	0	unknown	unknown	0	108	91.1	27.3	Islamic	Flush	0	0	0	NA	Secondary school and higher	Other	0.6	0	0	0
544	non_preg_180	27	Living without partner	Primary school	business	corrugated iron	26.4218	1	0	32	0	0	0	0	0	11.8	1	1	1	0	>12m	still	1	104	89.5	28.5	Christian	Flush	0	1	0	27	Primary school partly/fully completed	Islamic	NA	0	0	0
545	non_preg_180	21	Living without partner	Secondary school and higher	business	corrugated iron	22.5127	2	0	29	0	0	0	0	1	12.4	1	1	0	1	unknown	never	1	93.1	76.2	24.6	Christian	Pit Latrin	0	0	0	25	Secondary school and higher	Christian	0.1	0	0	1
546	preg_180	33	Living with partner	Primary school	farmer	corrugated iron	20.3244	1	0	30	0	0	0	0	0	10.6	1	0	1	1	never	unknown	0	91.3	76.2	25.5	Islamic	Pit Latrin	0	0	0	NA	NA	NA	NA	0	0	0
547	non_preg_180	19	Living without partner	Secondary school and higher	student	corrugated iron	19.4328	1	0	30	0	0	0	0	0	11.7	0	0	0	0	never	never	0	83.9	72.8	24.4	Islamic	Flush	0	0	0	28	Secondary school and higher	Islamic	NA	0	0	0
548	non_preg_180	23	No partner	Secondary school and higher	student	corrugated iron	21.7965	0	0	32	0	0	0	0	0	12.8	0	0	0	0	never	never	0	88	71.8	24.2	Islamic	Flush	0	0	0	NA	NA	NA	-1.3	0	0	0
549	non_preg_180	33	Living with partner	Primary school	farmer	not corrugated iron	19.86	5	0	29	0	0	1	1	0	12.7	1	0	1	1	never	still	1	89	67	24.5	Islamic	Pit Latrin	0	0	0	NA	Primary school partly/fully completed	Islamic	0.2	0	0	0
550	non_preg_180	37	Living with partner	Primary school	farmer	not corrugated iron	19.7384	5	0	29	0	0	0	1	0	13	1	1	1	1	>12m	unknown	0	75	70	21	Other	Flush	0	1	0	NA	Primary school partly/fully completed	Christian	0.3	0	0	0
551	preg_180	25	Living with partner	Primary school	farmer	not corrugated iron	35.4191	3	0	29	0	0	0	1	0	14.9	1	1	0	0	>12m	never	0	106	97	37.2	Christian	Pit Latrin	0	1	0	33	Primary school partly/fully completed	Christian	-2.5	0	0	0
552	non_preg_180	40	Living with partner	Primary school	farmer	not corrugated iron	20.6868	5	0	31.5	0	0	0	1	0	14	1	1	0	0	>12m	never	0	89.7	85	26.7	Islamic	Pit Latrin	0	1	0	46	Primary school partly/fully completed	Islamic	-1	0	0	0
553	preg_180	20	Living with partner	Primary school	farmer	not corrugated iron	21.6444	1	0	30	0	0	0	0	0	13.9	1	1	0	0	3-6m	never	0	86.7	71.4	29.8	Islamic	Pit Latrin	0	0	0	35	Primary school partly/fully completed	Islamic	-1.3	0	0	0
554	non_preg_180	33	Living with partner	Primary school	farmer	corrugated iron	25.5111	2	0	31.5	0	0	0	0	0	12.9	1	1	0	0	3-6m	never	0	94	76	28.5	Christian	Pit Latrin	0	0	0	NA	Primary school partly/fully completed	Islamic	NA	0	0	0
555	preg_180	24	Living with partner	Primary school	farmer	corrugated iron	28.9445	5	0	31.5	0	0	0	1	0	13.4	1	1	0	0	>12m	never	0	104.2	92.3	29.4	Islamic	Pit Latrin	0	0	0	34	Primary school partly/fully completed	Islamic	-0.9	0	0	0
556	non_preg_180	19	No partner	Secondary school and higher	student	corrugated iron	24.4778	0	0	31	0	0	NA	0	0	12.7	0	0	0	0	never	never	0	95.1	82.6	28	Islamic	Pit Latrin	0	0	1	NA	NA	NA	0.4	0	0	0
557	preg_180	32	Living without partner	Primary school	business	corrugated iron	36.7255	2	0	29	0	1	0	0	0	12.6	1	1	1	1	<3m	unknown	0	109	96	38.7	Islamic	Flush	0	0	0	NA	Secondary school and higher	Islamic	NA	0	0	0
558	non_preg_180	21	Living with partner	Primary school	farmer	corrugated iron	23.0177	1	0	32	0	0	0	0	0	12.3	1	1	1	1	3-6m	>12m	0	96.3	76.6	26.5	Islamic	Pit Latrin	0	0	0	23	Primary school partly/fully completed	Islamic	0.7	0	0	0
559	preg_180	30	Living with partner	Primary school	business	corrugated iron	20.9625	2	0	32.5	0	0	0	0	0	11.4	1	1	1	0	<3m	still	1	89.5	81	29	Islamic	Pit Latrin	0	0	0	43	None	Islamic	NA	0	0	0
560	preg_180	28	Living with partner	None	farmer	corrugated iron	28.2907	3	0	29.5	0	0	0	0	0	10.9	1	1	1	0	>12m	<3m	0	102	99	30.5	Islamic	Flush	0	0	0	35	Primary school partly/fully completed	Islamic	NA	0	0	0
561	non_preg_180	28	No partner	Primary school	farmer	not corrugated iron	21.0198	1	0	32.5	0	0	0	0	0	12.5	0	0	0	0	never	never	0	86	74	25	Islamic	No toilet	0	0	0	NA	NA	NA	-0.2	0	0	0
562	preg_180	21	Living with partner	Primary school	business	corrugated iron	35.4619	1	0	30	0	0	0	0	0	12.8	1	1	1	1	<3m	unknown	0	117.6	99.2	34.4	Other	Pit Latrin	0	0	0	29	Primary school partly/fully completed	Other	NA	0	0	0
563	non_preg_180	39	No partner	Primary school	farmer	corrugated iron	25.8054	5	0	33	0	0	0	0	0	11	1	1	1	1	6-12m	6-12m	0	97.2	82.6	32	Christian	Pit Latrin	0	0	0	NA	NA	NA	1.8	0	0	0
564	non_preg_180	32	No partner	Primary school	farmer	not corrugated iron	19.5595	5	0	32.5	0	0	0	0	0	12.1	1	1	0	0	>12m	never	0	86.7	75.3	27.2	Islamic	Pit Latrin	0	0	0	NA	NA	NA	0	0	0	0
565	non_preg_180	18	Living without partner	Primary school	business	corrugated iron	22.0889	0	0	33	0	0	0	0	0	12.4	0	0	0	0	never	never	0	94.4	72	26	Other	Pit Latrin	0	0	0	NA	NA	NA	-0.5	0	0	0
566	non_preg_180	31	Living with partner	None	farmer	not corrugated iron	20.5868	5	0	29	0	0	0	0	0	13.9	1	1	0	0	3-6m	never	0	NA	72	23	Islamic	Pit Latrin	0	0	1	34	NA	Islamic	-1.4	0	0	0
567	non_preg_180	25	Living with partner	None	farmer	not corrugated iron	17.4576	3	0	29.5	0	1	0	1	0	11.3	0	0	0	0	never	never	0	73.2	60.1	21.4	Islamic	Pit Latrin	0	0	1	NA	Primary school partly/fully completed	Islamic	-1.2	0	0	0
568	non_preg_180	18	Living with partner	Primary school	farmer	not corrugated iron	20.5049	0	0	28	0	0	0	0	0	12.8	0	0	0	0	never	never	0	86.7	80	26.9	Islamic	Pit Latrin	0	0	0	40	Primary school partly/fully completed	Islamic	0	0	0	0
569	preg_180	36	Living with partner	None	farmer	corrugated iron	19.2857	3	0	31	0	0	0	0	0	13.3	1	1	0	0	3-6m	never	0	83.8	64.7	21.6	Islamic	Pit Latrin	0	0	0	40	None	Islamic	NA	0	0	0
570	non_preg_180	30	Living with partner	Secondary school and higher	farmer	corrugated iron	24.977	3	0	29	0	1	0	0	0	11.8	1	1	0	0	<3m	never	0	103.1	89.2	27.2	Islamic	Flush	0	0	0	NA	Secondary school and higher	Islamic	-0.6	0	0	0
571	non_preg_180	38	No partner	Primary school	farmer	corrugated iron	23.5237	4	0	31.5	0	0	0	0	0	12.8	1	1	0	1	unknown	never	1	100.2	87.3	31	Other	Pit Latrin	0	1	0	NA	NA	NA	NA	0	0	0
572	non_preg_180	30	Living with partner	Primary school	farmer	corrugated iron	24.8	2	0	27.5	0	0	0	1	1	11.8	1	1	0	0	>12m	never	0	92.8	76.2	26.2	Islamic	Pit Latrin	0	0	0	NA	Primary school partly/fully completed	Islamic	NA	1	0	0
573	non_preg_180	33	Living with partner	Primary school	farmer	corrugated iron	24.3551	5	0	31	0	0	0	0	1	11.8	1	1	0	0	>12m	never	0	95.4	86	29.4	Islamic	Pit Latrin	0	0	0	36	Primary school partly/fully completed	Islamic	-1	1	0	0
574	non_preg_180	33	Living with partner	None	farmer	not corrugated iron	21.0334	5	0	30	0	0	0	0	0	13.9	1	1	0	0	unknown	never	0	97	84.7	29.3	Islamic	Pit Latrin	0	0	0	35	None	Islamic	-2.1	0	0	0
575	preg_180	24	Living with partner	Primary school	business	corrugated iron	23.003	1	0	29.5	0	0	0	0	0	11.3	0	0	0	0	never	never	0	96.3	78.9	29.6	Islamic	Pit Latrin	0	0	0	26	Secondary school and higher	Islamic	NA	0	0	0
576	preg_180	25	Living with partner	Primary school	farmer	not corrugated iron	21.1858	2	0	29.5	0	1	0	0	0	11.7	1	1	0	0	<3m	never	0	97.1	82	26.5	Islamic	Pit Latrin	0	0	0	NA	NA	NA	0.9	0	0	0
577	preg_180	25	Living with partner	Primary school	farmer	corrugated iron	18.5698	2	0	29	0	0	0	1	1	12.4	0	0	0	0	never	never	0	95	78.6	24.1	Islamic	Pit Latrin	0	0	0	NA	NA	NA	-1.2	0	0	1
578	non_preg_180	39	Living with partner	None	housewife	corrugated iron	18.5108	4	0	30	0	0	1	0	0	10.1	1	1	1	1	unknown	unknown	0	82.8	77.8	23.7	Christian	Pit Latrin	0	0	0	NA	Secondary school and higher	Christian	0	0	0	0
579	non_preg_180	20	No partner	Primary school	farmer	corrugated iron	23.5125	1	0	34	0	0	0	0	0	13.8	0	0	0	0	never	never	0	93.2	81	29.5	Islamic	Flush	0	0	0	NA	NA	NA	NA	0	0	0
580	non_preg_180	30	Living with partner	None	farmer	corrugated iron	20.9566	5	0	31.5	0	0	0	0	0	13.9	1	1	1	0	>12m	still	1	88.4	74.2	25.3	Islamic	Pit Latrin	0	0	0	40	Primary school partly/fully completed	Islamic	-1.8	0	0	0
581	non_preg_180	24	Living without partner	Primary school	business	corrugated iron	21.6219	2	0	31.5	0	0	1	0	0	11.7	1	0	0	1	never	never	0	89.2	75.6	26.1	Islamic	Pit Latrin	0	0	0	28	Secondary school and higher	Islamic	NA	0	0	0
582	preg_180	30	Living with partner	Primary school	farmer	not corrugated iron	28.4221	4	0	28	0	0	0	0	0	12.8	1	1	1	0	>12m	still	1	104.3	92	32	Islamic	Pit Latrin	0	0	0	NA	Primary school partly/fully completed	Islamic	NA	0	0	0
583	preg_180	34	Living with partner	Primary school	farmer	not corrugated iron	17.3569	2	0	28	0	0	0	1	1	5.3	0	0	0	0	never	never	0	85.7	65	24.9	Other	Pit Latrin	0	0	0	NA	Primary school partly/fully completed	Islamic	-0.8	0	0	1
584	non_preg_180	22	Living with partner	Secondary school and higher	housewife	corrugated iron	23.1166	2	0	29	0	0	0	0	0	12.5	1	1	1	1	unknown	6-12m	0	96	80	27.5	Other	Flush	0	0	0	28	Secondary school and higher	Other	NA	0	0	0
585	non_preg_180	24	Living with partner	None	housewife	corrugated iron	27.1384	2	0	31	0	0	1	0	1	10.8	1	0	0	1	never	never	1	102	89	29.2	Christian	Pit Latrin	0	0	0	30	Primary school partly/fully completed	Islamic	NA	0	0	1
586	preg_180	27	Living with partner	Primary school	farmer	corrugated iron	37.0742	2	0	29	0	0	0	0	0	12.5	1	1	0	0	<3m	never	0	115.7	105	38.7	Islamic	No toilet	0	1	0	30	Primary school partly/fully completed	Islamic	-2.3	0	0	0
587	non_preg_180	21	Living with partner	Primary school	housewife	corrugated iron	21.0754	3	0	31	0	1	0	1	1	13.9	1	1	0	0	<3m	never	0	85.9	69.1	25.5	Christian	Pit Latrin	0	0	0	NA	Primary school partly/fully completed	Islamic	0.7	0	0	1
588	preg_180	28	Living with partner	Primary school	business	corrugated iron	31.3555	2	0	29	0	0	0	0	0	12.5	1	1	1	0	3-6m	>12m	0	108	91.5	32.3	Islamic	Pit Latrin	0	0	0	NA	Primary school partly/fully completed	Islamic	-1.3	0	0	0
589	preg_180	21	Living with partner	Primary school	farmer	corrugated iron	20.0288	3	0	28.5	0	0	NA	1	0	13.2	1	1	0	0	<3m	never	0	85.5	70	23.6	Islamic	Pit Latrin	0	0	0	21	Primary school partly/fully completed	Islamic	NA	0	0	0
590	non_preg_180	19	Living with partner	Primary school	farmer	corrugated iron	22.8928	3	0	31	0	0	0	1	0	10.5	1	1	0	0	<3m	never	0	93	73	28	Islamic	Pit Latrin	0	0	0	32	Primary school partly/fully completed	Islamic	NA	0	0	0
591	preg_180	30	Living with partner	Primary school	farmer	corrugated iron	28.4352	3	0	29	0	0	0	0	0	14	1	1	0	0	3-6m	never	0	90	99	28.5	Islamic	Flush	0	1	0	NA	Primary school partly/fully completed	Islamic	-0.5	0	0	0
592	preg_180	38	Living with partner	Primary school	farmer	corrugated iron	22.5781	3	0	NA	0	0	0	0	0	11.1	1	1	1	0	>12m	unknown	0	92.7	84.9	27.8	Islamic	Flush	0	0	0	44	Primary school partly/fully completed	Islamic	0.9	0	0	0
593	preg_180	21	Living with partner	Primary school	farmer	not corrugated iron	24.0506	1	0	28.5	0	0	0	1	0	11.4	1	1	0	0	<3m	never	0	98.4	80	27	Islamic	Pit Latrin	0	0	0	NA	Primary school partly/fully completed	Islamic	NA	0	0	0
594	non_preg_180	36	Living with partner	None	farmer	corrugated iron	25.3906	4	0	32	0	0	0	1	0	13.8	1	1	0	0	3-6m	never	0	95	86.5	29	Islamic	Pit Latrin	0	0	0	38	Primary school partly/fully completed	Islamic	-1.9	0	0	0
595	preg_180	38	Living with partner	Primary school	farmer	corrugated iron	23.9753	4	0	31.5	0	0	0	0	0	11.5	1	1	0	0	>12m	never	0	102.7	88.8	29.5	Islamic	Pit Latrin	0	0	0	NA	Primary school partly/fully completed	Islamic	NA	0	0	0
596	preg_180	18	No partner	Primary school	farmer	not corrugated iron	21.1268	1	0	31.5	0	0	0	1	0	10.8	0	0	0	0	never	never	0	91.5	75.3	25.4	Islamic	Pit Latrin	0	0	0	NA	NA	NA	NA	0	0	0
597	non_preg_180	18	Living with partner	Primary school	farmer	corrugated iron	21.1719	1	0	32	0	0	0	0	0	13.4	1	1	0	0	<3m	never	0	88	79.8	26.6	Christian	Pit Latrin	0	0	0	NA	Primary school partly/fully completed	Christian	NA	0	0	0
598	non_preg_180	30	Living with partner	None	farmer	corrugated iron	26.6655	3	0	30	0	0	0	0	1	11.8	1	0	1	1	never	still	1	92	80.5	29.5	Islamic	Pit Latrin	0	0	0	NA	Primary school partly/fully completed	Islamic	-0.2	0	0	1
599	non_preg_180	29	Living with partner	None	farmer	not corrugated iron	17.8821	4	0	NA	0	1	0	0	0	11.7	0	0	0	0	never	never	0	80.2	67.3	21.9	Islamic	Pit Latrin	0	0	0	NA	Primary school partly/fully completed	Islamic	2.3	0	0	0
600	non_preg_180	39	Living with partner	Primary school	farmer	corrugated iron	20.4065	4	0	32	0	0	0	1	0	12.9	1	1	1	0	6-12m	>12m	0	89	79	27	Other	Pit Latrin	0	1	0	38	Primary school partly/fully completed	Other	-2.7	0	0	0
601	non_preg_180	19	No partner	Primary school	business	not corrugated iron	19.7368	0	0	27	0	0	0	0	0	11.7	0	0	0	0	never	never	0	91.8	74	24.4	Islamic	Pit Latrin	0	0	0	NA	NA	NA	-0.6	0	0	0
602	preg_180	39	Living with partner	Primary school	farmer	corrugated iron	22.5586	4	0	32	0	0	0	0	0	11.6	1	1	0	0	3-6m	never	0	94	72.5	27.5	Islamic	Pit Latrin	0	0	0	39	Primary school partly/fully completed	Islamic	0.8	0	0	0
603	non_preg_180	34	Living with partner	None	farmer	corrugated iron	24.6763	4	0	32	0	0	0	1	0	10.7	0	0	0	0	never	never	0	89	79	30	Islamic	Pit Latrin	0	0	0	NA	Primary school partly/fully completed	Islamic	-0.9	0	0	0
604	non_preg_180	25	Living without partner	Secondary school and higher	housewife	corrugated iron	18	1	0	32	0	0	NA	0	0	14.8	1	1	0	1	<3m	never	0	84	64.5	23	Other	Pit Latrin	0	0	0	32	Secondary school and higher	Other	NA	0	0	0
605	non_preg_180	23	Living with partner	Primary school	farmer	corrugated iron	23.4738	1	0	33	0	0	0	1	1	11.9	1	1	0	0	3-6m	never	0	95	82	29.6	Other	Pit Latrin	0	0	0	28	Primary school partly/fully completed	Other	-0.5	1	0	0
606	preg_180	22	Living with partner	Primary school	service	corrugated iron	23.9334	0	0	29	0	0	NA	0	0	12.3	0	0	0	0	never	never	0	96.1	76.7	26.5	Other	Pit Latrin	0	0	0	NA	NA	NA	0.6	0	0	0
607	non_preg_180	25	Living without partner	Primary school	farmer	corrugated iron	25.9638	2	0	32.5	0	0	NA	1	1	10.4	1	0	0	1	never	never	0	94.4	74.3	31.2	Islamic	Flush	0	0	0	75	Secondary school and higher	Islamic	-1.5	1	1	1
608	non_preg_180	38	Living with partner	Secondary school and higher	housewife	corrugated iron	23.1363	3	0	31	0	0	NA	0	0	12.8	1	1	0	0	6-12m	never	0	104.6	81.9	29.5	Other	Pit Latrin	0	0	0	40	Primary school partly/fully completed	Other	NA	0	0	0
609	non_preg_180	21	Living with partner	Primary school	farmer	not corrugated iron	20.9488	1	0	31.5	0	0	0	0	0	10.1	1	1	0	0	>12m	never	0	91.6	69.2	26.6	Islamic	Pit Latrin	0	0	0	26	Primary school partly/fully completed	Islamic	-0.3	0	0	0
610	preg_180	27	Living without partner	Secondary school and higher	housewife	corrugated iron	31.9311	1	0	28	0	0	NA	0	0	13	1	0	1	0	never	still	1	107.8	92.8	38.3	Other	Pit Latrin	0	0	0	NA	NA	NA	-1	0	0	0
611	non_preg_180	30	Living with partner	Primary school	housewife	corrugated iron	22.0711	5	0	31.5	0	0	NA	1	0	11	1	1	1	0	>12m	unknown	0	92.4	80.3	27.4	Islamic	Pit Latrin	0	0	0	41	Primary school partly/fully completed	Islamic	NA	0	0	0
612	preg_180	21	Living with partner	Primary school	farmer	corrugated iron	19.1075	2	0	27	0	0	0	1	0	10.7	0	0	0	0	never	never	0	85.2	79.7	24.7	Islamic	Pit Latrin	0	1	0	NA	NA	NA	-0.8	0	0	0
613	non_preg_180	36	Living with partner	None	farmer	corrugated iron	33.288	6	0	31	0	0	0	0	1	11.3	0	0	0	0	never	never	0	116.4	97.7	37.3	Islamic	Pit Latrin	0	1	0	NA	Primary school partly/fully completed	Islamic	-0.1	1	0	1
614	non_preg_180	22	Living with partner	Secondary school and higher	service	corrugated iron	21.6114	0	0	29	0	0	0	0	0	12.3	0	0	0	0	never	never	0	89.9	75.5	27.8	Islamic	Pit Latrin	0	0	0	NA	NA	NA	-0.1	0	0	0
615	non_preg_180	25	Living without partner	None	farmer	not corrugated iron	24.064	5	0	34	0	0	0	0	1	13.1	1	1	0	0	unknown	never	1	93.2	77.8	27.6	Islamic	Pit Latrin	0	0	0	NA	NA	NA	-0.8	0	1	1
616	non_preg_180	40	Living with partner	None	farmer	corrugated iron	23.125	9	0	30	1	0	NA	0	0	10	0	0	0	0	never	never	0	99.2	NA	29.8	Other	No toilet	0	0	0	60	None	Other	0	0	0	0
617	preg_180	23	Living with partner	Primary school	housewife	not corrugated iron	25.4986	1	0	31	0	1	NA	0	0	12.1	1	1	0	0	<3m	never	0	95.9	81.4	30.6	Islamic	Pit Latrin	0	0	0	30	Primary school partly/fully completed	Islamic	1.8	0	0	0
618	non_preg_180	20	Living with partner	Primary school	housewife	corrugated iron	18.5826	1	0	30	0	0	NA	0	1	13.5	0	0	0	0	never	never	0	85.2	71.3	24.9	Islamic	Pit Latrin	0	0	0	NA	NA	NA	-0.5	0	1	0
619	preg_180	25	Living with partner	Primary school	business	not corrugated iron	19.303	2	0	30	0	0	NA	1	0	12.6	1	1	0	0	3-6m	never	0	90.3	78.2	24.5	Other	Pit Latrin	0	0	0	31	Primary school partly/fully completed	Other	NA	0	0	0
620	non_preg_180	25	Living with partner	Secondary school and higher	professional	corrugated iron	27.3439	1	0	31	0	1	0	0	0	12.5	0	0	0	0	never	never	0	104.6	92.2	34.2	Other	Flush	0	0	0	27	Secondary school and higher	Christian	NA	0	0	0
621	non_preg_180	20	Living with partner	Secondary school and higher	professional	corrugated iron	23.8915	0	0	31	0	1	0	0	0	13.5	0	0	0	0	never	never	0	97.2	83.5	28	Christian	Flush	0	0	0	26	Secondary school and higher	Christian	-0.6	0	0	0
622	non_preg_180	20	Living with partner	Primary school	business	corrugated iron	19.1476	1	0	30	0	0	NA	0	0	12.2	1	1	0	1	unknown	never	1	89.4	71.8	24.3	Islamic	Flush	0	0	0	24	Secondary school and higher	Islamic	NA	0	0	0
623	non_preg_180	23	Living with partner	Primary school	farmer	corrugated iron	18.848	2	0	29	0	0	NA	0	0	13.4	0	0	0	0	never	never	0	84.9	73.6	24.5	Islamic	Pit Latrin	0	0	0	NA	NA	NA	-0.7	0	0	0
624	preg_180	29	Living with partner	Primary school	farmer	corrugated iron	31.804	3	0	32	0	0	NA	0	0	12.4	1	1	0	1	>12m	never	0	121	98.1	38	Islamic	Flush	0	0	0	29	Primary school partly/fully completed	Islamic	NA	0	0	0
625	preg_180	30	Living with partner	Primary school	service	corrugated iron	27.76	4	0	NA	0	0	NA	0	1	12.2	1	1	0	0	<3m	never	0	101.2	98.7	31.4	Other	Pit Latrin	0	0	0	32	Primary school partly/fully completed	Other	-1.6	0	1	1
626	non_preg_180	35	Living without partner	Primary school	business	corrugated iron	33.0288	1	0	32	0	0	0	0	0	14.2	1	1	0	0	>12m	never	0	113.3	98.2	34.2	Islamic	Flush	0	0	0	34	Secondary school and higher	Islamic	NA	0	0	0
627	preg_180	18	No partner	Primary school	housewife	not corrugated iron	21.8615	0	0	31.5	0	0	NA	0	0	12.3	0	0	0	0	never	never	0	90.7	71.8	25.9	Other	Pit Latrin	0	0	0	NA	NA	NA	NA	0	0	0
628	non_preg_180	19	Living with partner	Secondary school and higher	housewife	corrugated iron	18.0469	0	0	33	0	0	0	1	0	12.2	1	1	0	0	3-6m	never	0	90.2	69.6	22.6	Islamic	Pit Latrin	0	0	0	21	Secondary school and higher	Islamic	-3.1	0	0	0
629	non_preg_180	26	Living with partner	None	farmer	corrugated iron	24.6042	2	0	32.5	0	0	0	0	0	13.4	1	1	0	0	3-6m	never	0	100	86.3	30.9	Islamic	Pit Latrin	0	1	0	NA	Primary school partly/fully completed	Other	-0.1	0	0	0
630	non_preg_180	31	No partner	None	farmer	not corrugated iron	22.1483	5	0	32.5	0	0	1	1	0	12.3	1	1	0	0	>12m	never	0	93	77	28	Other	Pit Latrin	0	0	0	NA	NA	NA	-0.1	0	0	0
631	non_preg_180	32	Living with partner	None	farmer	corrugated iron	22.2697	6	0	30.5	0	0	NA	0	0	12.6	1	1	0	1	unknown	never	1	94.5	85.9	29.8	Islamic	Pit Latrin	0	0	0	42	None	Islamic	NA	0	0	0
632	non_preg_180	38	Living with partner	Primary school	farmer	not corrugated iron	19.8442	5	0	31.5	0	0	NA	0	0	10.5	0	0	0	0	never	never	0	85.2	72.6	24.3	Other	Pit Latrin	0	0	0	NA	Primary school partly/fully completed	Christian	0.7	0	0	0
633	non_preg_180	25	Living with partner	None	farmer	not corrugated iron	19.6097	3	0	NA	0	0	1	0	0	9.9	1	1	1	1	6-12m	still	1	83.2	72.5	24.6	Islamic	Pit Latrin	0	0	0	38	Primary school partly/fully completed	Christian	NA	0	0	0
634	non_preg_180	30	Living with partner	Primary school	business	corrugated iron	24.2028	2	0	32.5	0	0	0	0	1	13.7	1	1	0	0	>12m	never	0	96.1	78.8	31.5	Islamic	Flush	0	0	0	40	Primary school partly/fully completed	Islamic	-1.6	0	1	0
635	non_preg_180	20	Living with partner	Primary school	business	corrugated iron	27.9297	0	0	31.5	0	0	NA	1	1	13.2	0	0	0	0	never	never	0	103.5	98.2	33.5	Islamic	Pit Latrin	0	0	0	20	Secondary school and higher	Islamic	-0.7	0	0	1
636	non_preg_180	40	Living with partner	Primary school	farmer	not corrugated iron	21.6368	4	0	31.5	0	0	0	1	0	13.7	1	1	0	0	>12m	never	0	91.2	79.8	29.2	Other	Pit Latrin	0	1	0	NA	Primary school partly/fully completed	Other	-1.3	0	0	0
637	non_preg_180	25	Living with partner	Primary school	farmer	corrugated iron	30.0621	2	0	29	0	0	NA	0	1	13.4	1	1	0	0	<3m	never	0	109.1	105.5	33.3	Islamic	Pit Latrin	0	0	0	28	Primary school partly/fully completed	Islamic	-1.7	0	0	1
638	non_preg_180	29	Living with partner	Primary school	farmer	not corrugated iron	26.5339	1	0	27.5	0	0	NA	0	0	15.4	1	1	0	0	>12m	never	0	100.4	87.7	31.5	Other	Pit Latrin	0	0	0	43	Primary school partly/fully completed	Islamic	NA	0	0	0
639	non_preg_180	28	Living with partner	Primary school	housewife	corrugated iron	19.1406	0	0	22.5	0	0	NA	0	1	12.9	1	0	1	1	never	3-6m	0	84.3	73.8	24.5	Islamic	Pit Latrin	0	0	0	28	Primary school partly/fully completed	Christian	-3.8	0	0	1
640	non_preg_180	20	Living without partner	Primary school	housewife	corrugated iron	20.0208	0	0	32	0	0	NA	0	0	12.7	0	0	0	0	never	never	0	88	71	25	Christian	Pit Latrin	0	0	0	25	Secondary school and higher	Christian	-0.1	0	0	0
641	non_preg_180	27	No partner	Primary school	housewife	not corrugated iron	NA	1	0	29.5	0	0	NA	0	1	14.4	0	0	0	0	never	never	0	80.7	NA	28.2	Islamic	Pit Latrin	0	0	0	NA	NA	NA	-1.3	0	1	1
642	non_preg_180	19	No partner	Primary school	housewife	not corrugated iron	20.5282	0	0	32	0	0	NA	0	0	14	0	0	0	0	never	never	0	83.5	74	26	Islamic	Pit Latrin	0	0	0	NA	NA	NA	1.1	0	0	0
643	non_preg_180	28	Living with partner	Primary school	farmer	corrugated iron	21.3954	4	0	29	0	0	NA	1	0	13.3	1	1	1	0	6-12m	still	1	81.3	72.3	26.5	Islamic	Flush	0	0	0	NA	Primary school partly/fully completed	Islamic	-2.4	0	0	0
644	non_preg_180	29	Living with partner	Primary school	farmer	corrugated iron	25.5945	3	0	34.5	0	0	NA	1	0	13.5	1	1	1	0	>12m	still	1	103.3	90.3	30.1	Islamic	Pit Latrin	0	0	0	40	Primary school partly/fully completed	Islamic	-0.1	0	0	0
645	non_preg_180	24	Living with partner	Primary school	business	corrugated iron	20.945	2	0	30.5	0	0	NA	1	0	11.7	1	1	1	0	<3m	unknown	0	88.7	73.2	27.3	Other	Flush	0	0	0	35	Primary school partly/fully completed	Other	2.5	0	0	0
646	preg_180	18	Living with partner	Primary school	farmer	corrugated iron	17.9378	1	0	NA	0	0	NA	1	0	12.4	1	1	0	0	<3m	never	0	85.9	68.6	24.5	Islamic	Pit Latrin	0	0	0	NA	NA	Islamic	NA	0	0	0
647	preg_180	22	Living with partner	Primary school	farmer	not corrugated iron	18.8059	3	0	28	0	0	NA	0	0	11.6	1	1	0	0	>12m	never	0	80.5	65	23.5	Islamic	Flush	0	0	0	NA	NA	Islamic	NA	0	0	0
648	non_preg_180	22	Living with partner	Primary school	farmer	corrugated iron	20.5049	1	0	30	0	0	NA	0	0	10.3	1	1	1	0	>12m	still	1	92.3	NA	25.3	Islamic	Pit Latrin	0	0	0	NA	Primary school partly/fully completed	Islamic	-0.2	0	0	0
649	preg_180	34	Living with partner	Primary school	farmer	corrugated iron	24.4204	4	0	29	0	0	NA	0	0	14	1	1	1	0	6-12m	still	1	97.5	85.5	31	Islamic	Pit Latrin	0	0	0	40	Primary school partly/fully completed	Islamic	NA	0	0	0
650	non_preg_180	30	Living with partner	Primary school	farmer	not corrugated iron	29.4922	3	0	29	0	0	NA	0	0	10.2	1	1	0	0	>12m	never	0	109.8	99.5	33.6	Islamic	Pit Latrin	0	0	0	32	Primary school partly/fully completed	Islamic	0.7	0	0	0
651	non_preg_180	23	Living without partner	Secondary school and higher	service	corrugated iron	17.3232	0	0	32.5	0	0	NA	0	0	12.9	0	0	0	0	never	never	0	84	66	24	Other	Flush	0	0	0	30	Secondary school and higher	Christian	NA	0	0	0
652	non_preg_180	21	Living with partner	Primary school	housewife	corrugated iron	15.8169	0	0	NA	0	0	0	1	0	13.6	0	0	0	0	never	never	0	81	69	23.5	Other	Flush	0	0	0	24	Primary school partly/fully completed	Other	-0.4	0	0	0
653	non_preg_180	32	Living with partner	Primary school	farmer	corrugated iron	18.3865	NA	0	NA	0	0	NA	1	0	13.1	1	1	0	0	6-12m	never	0	89.4	69.9	23.9	Islamic	Pit Latrin	0	1	0	NA	Primary school partly/fully completed	Islamic	NA	0	0	0
654	non_preg_180	32	Living with partner	None	farmer	corrugated iron	24.4635	4	0	NA	0	0	NA	0	0	12.9	1	1	0	0	>12m	never	0	98.2	81.2	31.6	Islamic	Pit Latrin	0	0	0	37	Primary school partly/fully completed	Islamic	NA	0	0	0
655	preg_180	23	Living with partner	Primary school	farmer	corrugated iron	20.1552	3	0	32	0	0	0	0	0	12.5	1	1	0	0	<3m	never	0	87.9	69.7	28	Islamic	Pit Latrin	0	0	0	26	Primary school partly/fully completed	Islamic	-1	0	0	0
656	non_preg_180	39	Living with partner	Primary school	farmer	corrugated iron	34.8889	6	0	32.5	0	0	0	0	0	10.3	1	1	0	0	>12m	never	0	111	102.1	39.9	Islamic	Flush	0	0	0	NA	NA	Islamic	-0.8	0	0	0
657	non_preg_180	38	Living with partner	None	business	corrugated iron	23.6911	4	0	NA	0	1	0	0	1	13.4	1	1	1	0	6-12m	still	1	90.4	77.9	30.2	Other	Flush	0	0	0	43	Primary school partly/fully completed	Other	1.2	0	0	1
658	non_preg_180	35	Living with partner	Primary school	farmer	corrugated iron	20.1697	5	0	23.5	0	0	0	0	1	12	1	0	1	0	never	still	1	85.3	73.2	23.5	Islamic	Pit Latrin	0	1	0	38	Primary school partly/fully completed	Islamic	-0.8	0	0	1
659	non_preg_180	38	Living with partner	Primary school	farmer	not corrugated iron	30.2994	4	0	29	0	0	0	0	1	13.9	1	1	1	0	unknown	>12m	0	105.1	104.3	35.9	Islamic	Pit Latrin	0	0	0	40	Primary school partly/fully completed	Islamic	0.4	0	1	1
660	preg_180	26	Living with partner	Primary school	service	corrugated iron	19.1797	0	0	29	0	0	NA	0	0	11.2	0	0	0	0	never	never	0	89.5	72.5	27	Christian	Flush	0	0	0	29	Primary school partly/fully completed	Christian	NA	0	0	0
661	preg_180	25	Living with partner	Primary school	farmer	corrugated iron	21.7373	2	0	29.5	0	0	NA	0	0	12.7	1	1	0	0	<3m	never	0	91.9	85	25.9	Christian	Flush	0	0	0	27	Primary school partly/fully completed	Christian	NA	0	0	0
662	non_preg_180	39	Living with partner	Primary school	farmer	corrugated iron	29.0077	4	0	29.5	0	1	NA	0	0	13	1	1	0	0	6-12m	never	0	97.3	90.7	31	Islamic	Flush	0	0	0	45	Secondary school and higher	Islamic	-1.5	0	0	0
663	non_preg_180	25	Living with partner	Secondary school and higher	housewife	corrugated iron	22.4323	0	0	33	0	0	0	0	0	13.5	1	0	0	1	never	never	0	99.6	83.7	27.8	Christian	Flush	0	0	0	28	Primary school partly/fully completed	Christian	NA	0	0	0
664	non_preg_180	18	No partner	Primary school	student	corrugated iron	17.2376	0	0	29	0	0	NA	0	0	11.9	0	0	0	0	never	never	0	87.5	69.5	23	Islamic	Pit Latrin	0	0	0	NA	NA	NA	NA	0	0	0
665	preg_180	27	Living with partner	Primary school	housewife	corrugated iron	22.769	2	0	27.5	0	0	NA	0	0	14.3	0	0	0	0	never	never	0	95.2	92.2	33.1	Islamic	Pit Latrin	0	0	0	35	Primary school partly/fully completed	Islamic	NA	0	0	0
666	preg_180	24	Living with partner	Secondary school and higher	business	corrugated iron	19.2234	2	0	31	0	0	NA	0	0	15.4	1	1	1	0	>12m	still	1	87.6	65.7	25.6	Islamic	Flush	0	0	0	28	Primary school partly/fully completed	Islamic	NA	0	0	0
667	non_preg_180	36	Living with partner	Secondary school and higher	service	corrugated iron	32.1361	4	0	30	0	1	0	0	0	11.4	1	1	0	0	6-12m	never	0	107.5	100.2	38.3	Other	Pit Latrin	0	0	0	40	Secondary school and higher	Other	0.1	0	0	0
668	non_preg_180	21	No partner	Primary school	farmer	not corrugated iron	20.5457	0	0	30.5	0	0	NA	0	0	7.8	0	0	0	0	never	never	0	91.7	74.6	25.5	Islamic	Pit Latrin	0	0	0	NA	NA	NA	NA	0	0	0
669	non_preg_180	38	Living with partner	Primary school	farmer	corrugated iron	20.0918	6	0	34	0	0	0	0	0	13	1	1	1	0	>12m	still	1	91.4	79.2	26.1	Islamic	Pit Latrin	0	1	0	50	Primary school partly/fully completed	Islamic	0	0	0	0
670	non_preg_180	24	Living with partner	Primary school	farmer	corrugated iron	17.3866	4	0	36.5	0	0	NA	0	0	13.7	1	0	1	0	never	still	1	77.8	66.2	22	Islamic	Pit Latrin	0	0	0	33	Primary school partly/fully completed	Islamic	NA	0	0	0
671	non_preg_180	20	Living without partner	Secondary school and higher	student	corrugated iron	17.2462	0	0	30.5	0	0	0	0	0	12.3	1	0	1	1	never	3-6m	1	87.4	74.3	24.1	Christian	Pit Latrin	0	0	0	24	Secondary school and higher	Islamic	-1.1	0	0	0
672	non_preg_180	29	Living without partner	Secondary school and higher	student	corrugated iron	23.8343	0	0	30	0	0	1	0	1	11.6	0	0	0	0	never	never	0	99.1	93.9	29.4	Christian	Pit Latrin	0	0	0	NA	NA	NA	-2.1	0	0	1
673	non_preg_180	33	Living with partner	Secondary school and higher	farmer	corrugated iron	36.2452	3	0	29	0	0	NA	0	1	11.9	0	0	0	0	never	never	0	120.4	107.8	41.4	Christian	Flush	0	1	0	36	Primary school partly/fully completed	Islamic	NA	0	0	1
674	non_preg_180	30	Living with partner	Primary school	farmer	corrugated iron	38.4083	3	0	27.5	0	1	0	0	1	11.5	0	0	0	0	never	never	0	130.9	123.3	46.8	Islamic	Flush	0	0	0	NA	NA	NA	-1.6	0	0	1
675	preg_180	20	Living without partner	Secondary school and higher	service	corrugated iron	30.8605	0	0	38	0	0	NA	0	0	12.2	1	1	1	0	>12m	still	1	110.1	99.5	33.4	Islamic	Pit Latrin	0	0	0	23	Secondary school and higher	Islamic	NA	0	0	0
676	non_preg_180	19	No partner	Secondary school and higher	student	corrugated iron	24.0747	0	0	27.5	0	0	0	1	0	12	0	0	0	0	never	never	0	97.3	78.9	28	Christian	Flush	0	0	0	NA	NA	NA	0.1	0	0	0
677	non_preg_180	35	Living with partner	Primary school	farmer	corrugated iron	17.6308	3	0	31	0	0	NA	1	0	12.1	0	0	0	0	never	never	0	80.5	68.5	22.9	Christian	Pit Latrin	0	0	0	NA	NA	NA	-0.1	0	0	0
678	preg_180	18	Living with partner	Secondary school and higher	business	corrugated iron	25.1454	1	0	49	0	0	NA	0	0	14.3	1	1	0	0	>12m	never	0	92.4	87	29.6	Islamic	Flush	0	0	0	22	Secondary school and higher	Islamic	-3.3	0	0	0
679	preg_180	34	No partner	Primary school	farmer	not corrugated iron	18.4703	3	0	31.5	0	0	0	0	1	13.8	1	1	0	0	>12m	never	0	NA	77	24	Islamic	Pit Latrin	0	0	0	NA	NA	NA	-1.1	0	0	1
680	non_preg_180	20	Living without partner	Secondary school and higher	housewife	corrugated iron	23.9574	1	0	30.5	0	0	NA	0	0	13.7	1	0	1	1	never	>12m	1	103.2	78.5	29.2	Islamic	Flush	0	0	0	NA	Primary school partly/fully completed	Islamic	NA	0	0	0
681	non_preg_180	32	Living with partner	Primary school	business	corrugated iron	22.7273	2	0	36	0	0	0	0	0	12.4	1	1	1	0	>12m	6-12m	0	101.2	82.3	31.5	Christian	Pit Latrin	0	0	0	NA	Secondary school and higher	Christian	-0.2	0	0	0
682	non_preg_180	22	No partner	Secondary school and higher	housewife	corrugated iron	26.9554	2	0	35	0	0	0	0	0	11.8	1	0	1	1	never	>12m	0	102.5	86.5	29.5	Islamic	Pit Latrin	0	0	0	NA	NA	NA	-1.5	0	0	0
683	non_preg_180	25	Living without partner	Primary school	farmer	corrugated iron	19.8991	1	0	29	0	1	0	0	0	13	1	1	0	1	unknown	never	0	84.5	67.5	24	Islamic	Pit Latrin	0	0	0	32	Primary school partly/fully completed	Islamic	-1.2	0	0	0
684	non_preg_180	29	Living with partner	Primary school	business	corrugated iron	27.6685	3	0	23	0	0	0	0	0	13.4	1	1	1	1	unknown	>12m	0	99.3	93.5	35.9	Islamic	Flush	0	0	0	32	Primary school partly/fully completed	Islamic	-0.2	0	0	0
685	preg_180	27	Living without partner	None	housewife	corrugated iron	23.9453	4	0	38.5	0	0	0	0	0	11.8	1	1	1	1	unknown	still	1	98.6	85.3	28.5	Islamic	Flush	0	0	0	40	NA	Islamic	NA	0	0	0
686	non_preg_180	24	Living without partner	Secondary school and higher	business	corrugated iron	22.9333	1	0	33.5	0	NA	0	0	0	13.4	1	1	1	1	unknown	>12m	1	96.9	79.7	27.6	Other	Flush	0	0	0	28	Secondary school and higher	Other	-0.7	0	0	0
687	preg_180	24	Living with partner	Primary school	farmer	corrugated iron	22.0308	1	0	29.5	0	0	0	1	1	10.8	1	1	0	0	>12m	never	0	90.5	78.4	25.5	Islamic	Pit Latrin	0	0	0	25	Secondary school and higher	Islamic	-0.7	0	1	0
688	preg_180	30	Living with partner	Primary school	farmer	not corrugated iron	32.9314	3	0	29	0	0	0	0	0	12.6	1	1	0	0	6-12m	never	0	106	97	32.5	Islamic	Pit Latrin	0	0	0	35	Primary school partly/fully completed	Islamic	NA	0	0	0
689	non_preg_180	36	Living with partner	Primary school	business	corrugated iron	37.5567	2	0	29	0	0	0	0	0	13	1	0	1	0	never	still	1	128	105	40	Other	Flush	0	1	0	42	Secondary school and higher	Other	-0.7	0	0	0
690	non_preg_180	32	Living with partner	Primary school	housewife	corrugated iron	33.3952	2	0	74	0	1	0	0	0	12.7	1	1	1	0	>12m	>12m	0	116.5	96.5	35	Islamic	Flush	0	0	0	45	Primary school partly/fully completed	Islamic	-0.3	0	0	0
691	non_preg_180	39	Living with partner	Primary school	service	corrugated iron	25.883	5	0	29	0	0	0	0	0	13.5	1	1	0	1	unknown	never	0	101.1	84.3	29	Islamic	Flush	0	0	0	NA	Primary school partly/fully completed	Islamic	-1.1	0	0	0
692	non_preg_180	31	Living without partner	Secondary school and higher	professional	corrugated iron	23.7814	2	0	29	0	0	0	0	0	13.2	1	1	1	1	unknown	still	1	98.5	80	27	Christian	Flush	0	0	0	36	Secondary school and higher	Christian	-4.1	0	0	0
693	non_preg_180	20	No partner	Primary school	service	not corrugated iron	16.3466	0	0	29	0	0	NA	0	0	14.1	0	0	0	0	never	never	0	81.9	64.2	22	Islamic	Flush	0	0	0	NA	NA	NA	0	0	0	0
694	non_preg_180	19	No partner	Secondary school and higher	professional	corrugated iron	20.9321	0	0	24.5	0	0	0	0	1	12.9	0	0	0	0	never	never	0	88	77.4	25.4	Other	Pit Latrin	0	0	0	NA	NA	NA	NA	0	0	1
695	non_preg_180	36	Living with partner	Primary school	housewife	corrugated iron	24.3913	4	0	29	0	1	0	0	0	10	1	1	0	1	unknown	never	1	94.2	81.4	27.5	Other	Flush	0	1	0	38	Primary school partly/fully completed	Other	-0.6	0	0	0
696	non_preg_180	28	Living with partner	Primary school	housewife	corrugated iron	20.0937	2	0	29	0	0	0	0	0	14.1	1	1	0	1	3-6m	never	0	86.2	73.2	24	Islamic	Flush	0	0	0	25	Primary school partly/fully completed	Islamic	1.4	0	0	0
697	preg_180	25	Living with partner	Primary school	farmer	corrugated iron	27.7778	1	0	29	0	0	NA	0	0	11.5	1	1	0	1	<3m	never	0	96.2	81.2	32.2	Islamic	Flush	0	0	0	NA	Secondary school and higher	Islamic	NA	0	0	0
698	non_preg_180	32	Living with partner	Primary school	farmer	corrugated iron	24.5446	2	0	32	0	0	0	0	0	12.9	1	1	0	1	unknown	never	1	94.2	75.6	27	Islamic	Pit Latrin	0	0	0	NA	Primary school partly/fully completed	Islamic	-0.2	0	0	0
699	non_preg_180	29	No partner	Secondary school and higher	professional	corrugated iron	21.5577	0	0	32	0	0	0	0	0	12.8	1	0	1	0	never	>12m	0	97.5	74.5	27	Other	Flush	0	0	0	NA	NA	NA	-1.6	0	0	0
700	non_preg_180	38	Living with partner	Primary school	business	corrugated iron	29.4693	2	0	30.5	0	0	0	0	0	12.4	1	1	0	0	>12m	never	0	98.4	92.2	36.7	Islamic	Flush	0	0	0	39	Primary school partly/fully completed	Islamic	0.3	0	0	0
701	preg_180	29	Living with partner	None	business	corrugated iron	33.9186	4	0	62	0	0	0	0	0	14.6	1	1	0	0	>12m	never	0	112.5	102.5	38.5	Christian	Pit Latrin	0	0	0	30	Primary school partly/fully completed	Islamic	NA	0	0	0
702	non_preg_180	36	Living with partner	Primary school	business	corrugated iron	24.9477	4	0	29	0	0	0	0	0	11.5	1	1	0	1	unknown	never	0	96.3	87.4	30.3	Islamic	Flush	0	0	0	40	Primary school partly/fully completed	Islamic	-0.3	0	0	0
703	preg_180	37	Living with partner	Primary school	farmer	corrugated iron	19.6444	3	0	32	0	0	1	0	0	12.7	1	1	1	1	unknown	still	1	90.8	79.3	24.9	Islamic	Pit Latrin	0	0	0	39	Primary school partly/fully completed	Christian	NA	0	0	0
704	preg_180	23	Living without partner	Primary school	service	corrugated iron	24.7232	0	0	33	1	0	0	0	0	12	0	0	0	0	never	never	0	95.5	81.6	29.8	Islamic	Flush	0	0	0	25	Secondary school and higher	Islamic	NA	0	0	0
705	non_preg_180	32	Living with partner	Primary school	farmer	corrugated iron	28.5585	4	0	29	0	1	0	0	1	12.9	1	1	1	1	unknown	>12m	0	106.5	94.3	33.3	Islamic	Pit Latrin	0	0	0	34	Secondary school and higher	Islamic	-0.5	0	1	1
706	preg_180	24	Living with partner	Primary school	farmer	corrugated iron	21.9771	2	0	29.5	0	0	0	1	0	12.2	0	0	0	0	never	never	0	94.8	70.6	26.8	Christian	Pit Latrin	0	0	0	26	Primary school partly/fully completed	Christian	NA	0	0	0
707	preg_180	37	Living with partner	Primary school	farmer	corrugated iron	35.7454	5	0	29	0	0	0	0	0	13.9	1	1	1	0	6-12m	unknown	0	125.9	NA	40.6	Other	Flush	0	0	0	45	Secondary school and higher	Other	-0.8	0	0	0
708	preg_180	30	Living with partner	Primary school	housewife	corrugated iron	31.5234	3	0	NA	0	0	0	0	0	12.1	1	1	0	0	6-12m	never	0	116.9	98.8	35.3	Islamic	Pit Latrin	0	0	0	38	Primary school partly/fully completed	Islamic	NA	0	0	0
709	preg_180	19	No partner	Primary school	housewife	not corrugated iron	20.8137	0	0	29	0	0	0	1	1	11.1	1	1	0	0	unknown	never	0	94.5	76.5	26.6	Islamic	No toilet	0	0	0	NA	NA	NA	NA	0	1	0
710	preg_180	26	Living with partner	Primary school	farmer	not corrugated iron	25.5677	2	0	31	0	0	0	0	0	14.7	1	1	0	0	>12m	never	0	101	83.5	30.2	Islamic	Pit Latrin	0	0	0	30	Primary school partly/fully completed	Islamic	NA	0	0	0
711	preg_180	18	Living with partner	Primary school	farmer	corrugated iron	25.3498	0	0	30	0	0	0	0	0	10.3	0	0	0	0	never	never	0	96.5	88.5	29.2	Islamic	Pit Latrin	0	0	0	NA	Secondary school and higher	Islamic	NA	0	0	0
712	preg_180	23	Living with partner	Primary school	business	corrugated iron	19.2344	1	0	26.5	0	0	0	0	0	12.8	1	1	0	0	<3m	never	0	87	67	23.9	Islamic	Pit Latrin	0	1	0	30	Primary school partly/fully completed	Islamic	NA	0	0	0
713	preg_180	34	Living with partner	Primary school	housewife	not corrugated iron	18.902	4	0	31	0	0	0	0	0	12.3	1	1	0	1	6-12m	never	0	86.5	75	24	Islamic	Pit Latrin	0	0	0	35	Primary school partly/fully completed	Islamic	NA	0	0	0
714	preg_180	26	Living with partner	Secondary school and higher	housewife	corrugated iron	27.0599	1	0	31	0	0	0	0	0	11.4	1	1	0	0	<3m	never	0	102.3	83.5	30.6	Other	Flush	0	0	0	35	Primary school partly/fully completed	Christian	NA	0	0	0
715	preg_180	29	Living with partner	Primary school	farmer	not corrugated iron	28.8275	2	0	35	0	0	NA	0	0	10.9	1	1	1	0	3-6m	6-12m	0	106.5	88	32	Islamic	Pit Latrin	0	0	0	30	Primary school partly/fully completed	Islamic	NA	0	0	0
716	preg_180	26	Living with partner	Primary school	farmer	corrugated iron	22.5333	2	0	30.5	0	0	NA	0	0	9.6	1	1	0	0	6-12m	never	0	93	79	27.5	Christian	Pit Latrin	0	0	0	NA	Primary school partly/fully completed	Christian	NA	0	0	0
717	preg_180	22	Living with partner	Primary school	business	corrugated iron	30.9404	1	0	30.5	0	0	0	0	1	12.7	1	1	1	1	unknown	<3m	0	111.5	99.6	38.3	Christian	Flush	0	0	0	26	Secondary school and higher	Christian	NA	0	0	1
718	preg_180	24	Living with partner	Secondary school and higher	farmer	corrugated iron	21.7865	1	0	30.5	0	0	0	1	0	11.8	1	0	1	0	never	<3m	0	92.8	73.2	28.2	Islamic	Pit Latrin	0	0	0	25	Secondary school and higher	Islamic	NA	0	0	0
719	preg_180	36	Living with partner	Primary school	farmer	corrugated iron	27.5342	4	0	29	0	0	NA	0	0	10.4	1	1	0	0	6-12m	never	0	102.4	81.2	33.6	Other	Pit Latrin	0	0	0	37	Primary school partly/fully completed	Islamic	NA	0	0	0
720	preg_180	24	Living with partner	Primary school	farmer	corrugated iron	22.416	1	0	NA	0	0	NA	0	0	14.3	1	1	0	0	>12m	never	0	91.2	74.5	24.2	Islamic	Pit Latrin	0	0	0	NA	Primary school partly/fully completed	Islamic	NA	0	0	0
721	preg_180	24	Living with partner	Primary school	housewife	corrugated iron	18.3375	2	0	31	0	0	NA	0	0	13.8	1	0	1	0	never	still	1	85	72	24	Islamic	Flush	0	0	0	33	Primary school partly/fully completed	Islamic	NA	0	0	0
722	preg_180	30	Living with partner	Primary school	farmer	not corrugated iron	35.7581	3	0	NA	0	0	NA	0	0	13.5	1	1	0	0	>12m	never	0	117.8	111.5	38.8	Islamic	Pit Latrin	0	0	0	33	Primary school partly/fully completed	Islamic	NA	0	0	0
723	preg_180	32	Living with partner	Primary school	farmer	corrugated iron	23.7814	3	0	NA	0	0	NA	0	0	11.1	1	1	0	0	3-6m	never	0	94	83.3	29.5	Islamic	Pit Latrin	0	0	0	34	Primary school partly/fully completed	Islamic	NA	0	0	0
724	preg_180	35	Living with partner	Primary school	farmer	not corrugated iron	34.5333	4	0	NA	0	0	NA	0	0	13.3	1	1	0	0	6-12m	never	0	110.4	105.6	36.1	Christian	Flush	0	0	0	36	None	Islamic	NA	0	0	0
725	preg_180	20	Living with partner	Primary school	farmer	not corrugated iron	21.551	2	0	30	0	0	NA	1	0	12.1	1	0	1	0	never	still	1	96.6	81.1	23.7	Islamic	Pit Latrin	0	0	0	27	Primary school partly/fully completed	Islamic	NA	0	0	0
726	preg_180	23	Living with partner	Primary school	farmer	not corrugated iron	21.3107	2	0	32	0	0	NA	1	0	12	1	1	0	0	6-12m	never	0	92	80.6	27.6	Islamic	Pit Latrin	0	0	0	25	Primary school partly/fully completed	Islamic	NA	0	0	0
727	preg_180	27	Living with partner	Primary school	farmer	not corrugated iron	20.8	3	0	NA	0	0	NA	0	0	13.2	0	0	0	0	never	never	0	88.1	72.9	24.7	Islamic	No toilet	0	0	0	30	Primary school partly/fully completed	Islamic	NA	0	0	0
728	preg_180	23	Living with partner	Primary school	farmer	not corrugated iron	24.8875	1	0	25	0	0	0	0	0	14.6	1	1	0	0	6-12m	never	0	96.7	69.4	30.2	Islamic	Pit Latrin	0	0	0	32	Primary school partly/fully completed	Islamic	NA	0	0	0
729	preg_180	25	Living with partner	Primary school	housewife	corrugated iron	25.7964	2	0	34	0	0	0	0	0	14	1	1	0	0	<3m	never	0	104.6	86.8	32	Islamic	Pit Latrin	0	0	0	NA	Primary school partly/fully completed	Islamic	NA	0	0	0
730	preg_180	26	No partner	Primary school	farmer	corrugated iron	16.8462	3	0	29	0	0	0	0	0	12.3	1	0	1	0	never	3-6m	0	79.2	65.1	21.5	Islamic	Pit Latrin	0	0	0	NA	NA	NA	NA	0	0	0
731	preg_180	36	Living with partner	Primary school	farmer	corrugated iron	19.9443	3	0	32	0	0	0	0	0	9.7	1	1	0	0	>12m	never	0	91.3	76.3	27.6	Islamic	Flush	0	0	0	37	Primary school partly/fully completed	Islamic	NA	0	0	0
732	preg_180	29	Living with partner	Primary school	housewife	corrugated iron	21.8916	4	0	29	0	0	0	0	0	9.9	0	0	0	0	never	never	0	96.3	86.2	27.6	Other	Pit Latrin	0	0	0	30	Primary school partly/fully completed	Other	NA	0	0	0
733	preg_180	33	Living with partner	Primary school	farmer	not corrugated iron	19.3685	4	0	30.5	0	0	0	0	0	13.8	1	1	1	0	3-6m	unknown	0	78.4	68.3	25.1	Christian	Pit Latrin	0	0	0	NA	Primary school partly/fully completed	Christian	NA	0	0	0
734	preg_180	28	Living with partner	Primary school	farmer	corrugated iron	16.5308	3	0	31.5	0	0	0	0	0	11.8	0	0	0	0	never	never	0	83.4	59.4	22.5	Islamic	Pit Latrin	0	0	0	NA	Primary school partly/fully completed	Islamic	NA	0	0	0
735	preg_180	22	Living with partner	Secondary school and higher	business	not corrugated iron	17.6898	1	0	23.5	0	0	NA	1	0	10.9	1	1	1	1	unknown	still	1	87.8	79.6	24.2	Other	Pit Latrin	0	0	0	28	Primary school partly/fully completed	Other	NA	0	0	0
736	preg_180	22	Living with partner	Primary school	farmer	corrugated iron	27.6279	2	0	33	0	0	NA	0	0	13.2	1	1	0	0	<3m	never	0	100.7	95	33	Other	Pit Latrin	0	0	0	NA	Secondary school and higher	Islamic	NA	0	0	0
